# Supplementary material for: 2,4-Bis(3-bromo­phen­yl)-3-aza­bicyclo­[3.3.1]nonan-9-one
Source: Acta Crystallogr Sect E Struct Rep Online. 2008 Nov 13;64(Pt 12):o2332. doi: 10.1107/S1600536808036660 (PMC2959950; doi:10.1107/S1600536808036660)
Supplement: Supplementary file 2 [file e-64-o2332-Isup2.hkl]

# 
# h,k,l, Fc-squared, Fo-squared, sigma(Fo-squared) and status flag 
# 
data_I
_shelx_title ' new in Pnma' 
_shelx_refln_list_code          4 
_shelx_F_calc_maximum      301.47 
_exptl_crystal_F_000       896.00 
_reflns_d_resolution_high  0.7359 
 
loop_ 
 _symmetry_equiv_pos_as_xyz 
 'x, y, z' 
 '-x+1/2, -y, z+1/2' 
 '-x, y+1/2, -z' 
 'x+1/2, -y+1/2, -z+1/2' 
 '-x, -y, -z' 
 'x-1/2, y, -z-1/2' 
 'x, -y-1/2, z' 
 '-x-1/2, y-1/2, z-1/2' 
 
_cell_length_a     7.1595 
_cell_length_b    24.5891 
_cell_length_c    10.2598 
_cell_angle_alpha  90.000 
_cell_angle_beta   90.000 
_cell_angle_gamma  90.000 
 
_shelx_F_squared_multiplier     1.000 
 
loop_ 
 _refln_index_h 
 _refln_index_k 
 _refln_index_l 
 _refln_F_squared_calc 
 _refln_F_squared_meas 
 _refln_F_squared_sigma 
 _refln_observed_status 
   2   0   0    21099.52    20388.22    488.17 o 
   4   0   0     2213.92     2675.62     69.87 o 
   6   0   0     1479.60     1440.45     66.08 o 
   8   0   0       60.73       59.12     23.66 o 
   2   1   0     5063.52     5065.96     87.14 o 
   4   1   0     8152.83     8105.69    140.17 o 
   6   1   0      237.78      275.13     31.55 o 
   8   1   0        8.40        2.98     15.73 o 
   2   2   0     5359.52     5075.04     78.51 o 
   4   2   0       33.33       22.75      7.43 o 
   6   2   0      257.68      249.21     16.76 o 
   8   2   0      415.08      436.83     44.33 o 
   2   3   0     8772.80     9160.43    128.04 o 
   4   3   0    14818.99    15474.58    296.02 o 
   6   3   0      733.61      743.01     30.21 o 
   8   3   0       14.31       29.71     18.60 o 
   0   4   0     6727.45     6095.42    122.59 o 
   2   4   0     3480.93     3282.20     43.79 o 
   4   4   0      175.49      197.01      8.01 o 
   6   4   0       50.92       69.47     14.27 o 
   8   4   0       84.98       77.34     20.04 o 
   2   5   0     7614.90     8120.86     98.85 o 
   4   5   0     3547.55     3498.65     51.98 o 
   6   5   0      193.46      213.25     16.35 o 
   8   5   0       39.03       59.80     19.59 o 
   0   6   0    90886.09    85068.66   1463.10 o 
   2   6   0    29176.03    29891.24    359.59 o 
   4   6   0       78.03      106.23      7.17 o 
   6   6   0     1311.18     1201.84     34.94 o 
   8   6   0      250.28      294.91     23.19 o 
   2   7   0     6439.10     6320.45     77.75 o 
   4   7   0     1777.46     1839.43     30.14 o 
   6   7   0     1477.40     1628.02     42.81 o 
   8   7   0      188.14      223.33     26.80 o 
   0   8   0    20473.02    21181.43    364.27 o 
   2   8   0       48.19       89.63      6.45 o 
   4   8   0        1.93        7.63      6.63 o 
   6   8   0     3044.58     2811.47     65.23 o 
   8   8   0      118.47       92.66     30.40 o 
   2   9   0    26108.51    27126.19    349.85 o 
   4   9   0    11350.63    11687.21    181.02 o 
   6   9   0      660.74      892.64     40.96 o 
   8   9   0       13.94       33.58     20.84 o 
   0  10   0      920.36      744.62     22.56 o 
   2  10   0      647.18      921.08     15.28 o 
   4  10   0     1038.71     1095.48     25.95 o 
   6  10   0     2520.69     2700.99     63.77 o 
   8  10   0        0.90       13.35     20.48 o 
   2  11   0     1616.43     1425.48     21.45 o 
   4  11   0     1339.16     1289.00     29.58 o 
   6  11   0      139.93      160.70     18.05 o 
   8  11   0       36.46       -4.46     21.86 o 
   0  12   0    23743.01    23195.37    478.38 o 
   2  12   0    15941.96    16047.91    225.32 o 
   4  12   0       65.59      112.76     10.07 o 
   6  12   0      245.82      234.24     22.18 o 
   8  12   0       68.66       97.06     22.74 o 
   2  13   0     1799.46     1739.06     29.53 o 
   4  13   0      443.32      474.13     17.78 o 
   6  13   0     1071.06     1148.84     48.25 o 
   8  13   0      320.64      254.41     39.97 o 
   0  14   0     5681.84     6047.37    172.51 o 
   2  14   0     1289.90     1241.35     23.53 o 
   4  14   0      319.10      254.30     14.53 o 
   6  14   0      718.58      569.96     25.97 o 
   8  14   0       79.33       56.32     24.67 o 
   2  15   0     6160.25     5545.05     98.69 o 
   4  15   0     4957.65     5111.75     94.60 o 
   6  15   0      422.59      552.31     43.39 o 
   8  15   0       24.54       36.57     24.42 o 
   0  16   0       44.56       41.35     12.99 o 
   2  16   0      299.20      292.66     13.38 o 
   4  16   0      512.82      550.45     20.54 o 
   6  16   0       12.13       -6.21     18.82 o 
   8  16   0       11.02       15.78     25.53 o 
   2  17   0     4226.26     3819.17     73.24 o 
   4  17   0     1973.58     1824.91     51.86 o 
   6  17   0      145.16      165.28     35.91 o 
   8  17   0       49.40      -20.79     26.92 o 
   0  18   0    23955.31    22743.67    558.86 o 
   2  18   0     2265.25     2141.79     46.84 o 
   4  18   0      147.24      201.23     17.03 o 
   6  18   0      568.25      580.87     35.58 o 
   8  18   0        4.29      -33.24     33.24 o 
   2  19   0       46.40       43.47     14.24 o 
   4  19   0      709.48      652.13     28.65 o 
   6  19   0       69.48       94.63     23.63 o 
   8  19   0        4.03        3.36     47.58 o 
   0  20   0      772.70      827.83     60.44 o 
   2  20   0      932.95      927.90     49.13 o 
   4  20   0      977.56      718.31     26.48 o 
   6  20   0      369.00      322.29     27.55 o 
   2  21   0     1342.49     1200.73     34.54 o 
   4  21   0     1864.42     2056.50     62.48 o 
   6  21   0      440.42      573.50     37.12 o 
   0  22   0       11.15       -7.51     38.07 o 
   2  22   0       29.37       18.02     16.53 o 
   4  22   0      148.16      164.90     20.72 o 
   6  22   0      121.59      135.98     26.80 o 
   2  23   0     3455.35     3120.66     65.75 o 
   4  23   0     1067.56     1015.05     35.76 o 
   6  23   0       67.24       44.59     26.39 o 
   0  24   0     4364.33     3992.05    219.05 o 
   2  24   0      679.12      766.46     27.93 o 
   4  24   0        0.58       -4.98     19.13 o 
   6  24   0      241.74      230.23     35.64 o 
   2  25   0      122.73       97.18     18.93 o 
   4  25   0       30.39       23.36     20.10 o 
   6  25   0       13.92       55.93     35.83 o 
   0  26   0      939.64     1006.54     49.94 o 
   2  26   0      315.35      377.67     24.57 o 
   4  26   0       33.74       33.63     22.99 o 
   6  26   0      289.98      209.27     42.43 o 
   2  27   0      544.94      529.07     27.33 o 
   4  27   0      803.48      837.83     48.55 o 
   0  28   0       27.44       60.46     28.40 o 
   2  28   0      136.14      107.14     25.72 o 
   4  28   0      397.20      426.82     42.06 o 
   2  29   0      193.48      129.21     33.98 o 
   4  29   0      406.71      395.67     42.41 o 
   0  30   0     1318.39     1376.25     65.51 o 
   2  30   0      964.20     1126.10     68.00 o 
   4  30   0       35.59       36.47     38.55 o 
   2  31   0       84.17       86.40     34.02 o 
   0  32   0     1235.11     1213.93    185.50 o 
   2  32   0       33.52       46.04     79.50 o 
   1   0   1      280.86      293.56      6.45 o 
   2   0   1    15550.13    16121.78    273.30 o 
   3   0   1     1931.85     1757.35     32.77 o 
   4   0   1     4112.57     4082.41     72.71 o 
   5   0   1     1620.66     1740.38     41.19 o 
   6   0   1      753.38      791.02     60.40 o 
   7   0   1      635.51      612.14     30.25 o 
   8   0   1        1.04       -0.34     15.34 o 
   9   0   1        6.87       -7.02     19.06 o 
   0   1   1      752.22      624.98     42.63 o 
   1   1   1       62.54       43.40      1.48 o 
   2   1   1     1274.77     1455.11     18.83 o 
   3   1   1     3197.28     3339.17     41.79 o 
   4   1   1       59.41       69.98      5.36 o 
   5   1   1      550.82      578.40     16.25 o 
   6   1   1      249.49      225.96     11.11 o 
   7   1   1      863.42      899.13     24.96 o 
   8   1   1       22.58       -4.69     10.89 o 
   9   1   1       14.53       -0.51     13.73 o 
   1   2   1     4355.37     4483.55     41.32 o 
   2   2   1     5243.98     5391.39     58.74 o 
   3   2   1     1229.75     1254.95     15.72 o 
   4   2   1     4190.99     4162.55     58.56 o 
   5   2   1      377.41      319.49     10.74 o 
   6   2   1      227.16      236.21     11.42 o 
   7   2   1       10.03        2.08     11.20 o 
   8   2   1       12.54        7.08     11.07 o 
   9   2   1        9.52       -7.64     13.20 o 
   0   3   1    14644.16    14702.27    191.66 o 
   1   3   1    39681.29    39687.64    376.68 o 
   2   3   1    10392.57    10397.92    102.63 o 
   3   3   1     3142.62     2924.55     31.71 o 
   4   3   1      228.29      288.02      7.50 o 
   5   3   1     2022.00     2179.65     42.45 o 
   6   3   1     1282.22     1251.92     35.99 o 
   7   3   1       62.05       36.37     11.24 o 
   8   3   1      145.69      173.49     21.58 o 
   9   3   1        4.09      -13.60     13.60 o 
   1   4   1      162.25      122.49      2.31 o 
   2   4   1      393.46      370.45      5.40 o 
   3   4   1      494.50      490.09      7.66 o 
   4   4   1     1931.80     2022.24     27.57 o 
   5   4   1      113.79      129.21      7.66 o 
   6   4   1      162.59      175.24     10.31 o 
   7   4   1       90.58       79.82     12.20 o 
   8   4   1        3.63       -3.99     13.22 o 
   9   4   1        3.65      -10.08     13.70 o 
   0   5   1     4235.06     4382.88     54.63 o 
   1   5   1     2204.14     2373.12     21.90 o 
   2   5   1     1423.36     1361.99     13.85 o 
   3   5   1     2299.67     2322.06     24.73 o 
   4   5   1      201.69      220.42      5.89 o 
   5   5   1     2507.57     2530.23     62.81 o 
   6   5   1      240.38      214.38     10.95 o 
   7   5   1       63.65       72.46     11.93 o 
   8   5   1       21.66        4.16     13.58 o 
   9   5   1        7.57      -11.95     16.28 o 
   1   6   1    22433.92    22926.98    202.04 o 
   2   6   1    12854.71    13345.10    118.03 o 
   3   6   1     1076.41     1087.55     13.76 o 
   4   6   1     5034.04     5134.82     52.68 o 
   5   6   1      604.20      622.44     14.33 o 
   6   6   1      209.93      225.84     11.16 o 
   7   6   1      176.30      182.21     12.99 o 
   8   6   1        7.55      -13.28     13.28 o 
   9   6   1       50.74       73.28     16.82 o 
   0   7   1     3256.62     3021.21     38.97 o 
   1   7   1     1789.21     1868.68     18.02 o 
   2   7   1      847.12      772.82      8.88 o 
   3   7   1       35.03       38.02      3.38 o 
   4   7   1       85.20       96.29      5.38 o 
   5   7   1     1980.96     2128.56     38.58 o 
   6   7   1       31.53       30.04      9.27 o 
   7   7   1        5.73      -11.68     11.68 o 
   8   7   1       60.59       70.98     14.77 o 
   9   7   1       21.20       12.37     15.88 o 
   1   8   1     3615.61     4042.41     37.24 o 
   2   8   1     3297.28     3249.35     30.28 o 
   3   8   1      324.68      379.27      7.03 o 
   4   8   1     2799.08     2681.63     32.22 o 
   5   8   1        3.51       -7.06      7.54 o 
   6   8   1      563.29      568.14     16.40 o 
   7   8   1       13.76       -9.10     12.11 o 
   8   8   1        5.95      -13.73     13.73 o 
   9   8   1        7.29       -8.14     17.36 o 
   0   9   1    29883.49    29489.23    357.75 o 
   1   9   1      340.04      478.37      7.00 o 
   2   9   1     7363.60     7478.20     67.41 o 
   3   9   1     3972.04     3850.23     38.56 o 
   4   9   1      457.52      519.50     11.11 o 
   5   9   1      584.79      650.87     15.94 o 
   6   9   1      549.07      549.49     16.49 o 
   7   9   1       11.69        7.49     12.02 o 
   8   9   1       55.37       39.34     14.86 o 
   9   9   1       26.70       15.33     17.91 o 
   1  10   1     3380.61     3481.29     31.91 o 
   2  10   1      651.09      910.59     11.01 o 
   3  10   1       68.42       71.38      4.65 o 
   4  10   1      117.80      136.62      7.87 o 
   5  10   1     1184.38     1119.63     24.42 o 
   6  10   1      131.49      154.94     12.08 o 
   7  10   1       33.13       -4.32     12.00 o 
   8  10   1        8.43      -14.04     14.78 o 
   9  10   1       11.39      -17.74     18.67 o 
   0  11   1     7045.35     7789.31    107.95 o 
   1  11   1     6399.11     7089.13     62.70 o 
   2  11   1     1632.27     1654.10     18.77 o 
   3  11   1     2899.08     2929.66     31.77 o 
   4  11   1     1113.20     1060.82     17.38 o 
   5  11   1     2943.37     3000.13     44.38 o 
   6  11   1      470.20      391.23     15.03 o 
   7  11   1       31.32       30.71     13.20 o 
   8  11   1      123.89      114.17     15.76 o 
   9  11   1        3.07      -18.49     18.49 o 
   1  12   1    13585.30    13457.35    116.95 o 
   2  12   1     7416.47     7512.37     73.30 o 
   3  12   1      250.22      234.84      8.55 o 
   4  12   1     4149.68     4162.03     51.33 o 
   5  12   1      680.67      616.24     16.38 o 
   6  12   1      115.76      174.11     13.01 o 
   7  12   1      232.55      273.33     16.66 o 
   8  12   1        0.35      -16.00     16.00 o 
   9  12   1       87.41       79.16     22.45 o 
   0  13   1     2074.16     1850.73     33.44 o 
   1  13   1      121.77      116.61      5.50 o 
   2  13   1      485.83      425.55      9.13 o 
   3  13   1       86.81      122.54      7.15 o 
   4  13   1        1.85        1.95      6.94 o 
   5  13   1     1502.86     1609.42     30.48 o 
   6  13   1        1.07      -11.59     11.70 o 
   7  13   1       20.25        0.84     13.54 o 
   8  13   1       32.24      -10.42     15.33 o 
   1  14   1     1700.39     1723.20     21.44 o 
   2  14   1     2148.59     2132.22     26.16 o 
   3  14   1      227.00      274.35      9.16 o 
   4  14   1     2597.51     2478.03     33.57 o 
   5  14   1       78.79       47.12     11.23 o 
   6  14   1      299.74      307.49     15.75 o 
   7  14   1      266.48      236.01     17.64 o 
   8  14   1        2.02       -6.56     16.36 o 
   0  15   1    12887.30    12796.91    215.60 o 
   1  15   1     1760.83     1663.08     21.21 o 
   2  15   1     4920.58     4853.26     56.39 o 
   3  15   1     1843.56     1881.02     27.05 o 
   4  15   1       16.22       29.28      8.82 o 
   5  15   1      789.97      885.21     22.76 o 
   6  15   1      428.91      406.51     21.84 o 
   7  15   1        2.01      -11.11     14.02 o 
   8  15   1      160.88      173.24     20.32 o 
   1  16   1       76.08       47.10      7.16 o 
   2  16   1        0.85       -6.93      6.93 o 
   3  16   1      242.87      224.45      9.79 o 
   4  16   1      215.23      228.82     11.22 o 
   5  16   1       29.43       19.01     11.57 o 
   6  16   1      117.20      158.76     14.88 o 
   7  16   1        0.26       -8.10     15.83 o 
   8  16   1        8.08      -18.92     18.92 o 
   0  17   1     6289.72     6408.07    104.70 o 
   1  17   1        9.86       24.16     13.75 o 
   2  17   1      729.82      753.26     20.89 o 
   3  17   1     2989.80     2768.07     39.85 o 
   4  17   1       75.99       41.45      9.84 o 
   5  17   1      274.99      266.56     13.86 o 
   6  17   1      225.22      165.38     16.03 o 
   7  17   1      144.87      188.88     17.57 o 
   8  17   1       42.19       36.08     19.96 o 
   1  18   1     3070.90     2763.11     37.88 o 
   2  18   1     2024.03     1835.83     29.37 o 
   3  18   1      600.81      657.80     17.49 o 
   4  18   1     1473.53     1582.45     27.88 o 
   5  18   1       52.39       43.80     12.69 o 
   6  18   1      259.47      333.23     18.22 o 
   7  18   1      232.19      281.02     19.42 o 
   8  18   1        4.86      -12.51     20.02 o 
   0  19   1       34.72       49.57     14.07 o 
   1  19   1        7.33       10.01      9.23 o 
   2  19   1        3.91       -6.79      9.42 o 
   3  19   1       17.29       20.37      9.92 o 
   4  19   1      166.68      201.40     12.60 o 
   5  19   1       19.48       35.26     11.98 o 
   6  19   1        0.13        3.08     15.17 o 
   7  19   1      432.16      516.81     25.83 o 
   1  20   1     4814.49     4803.74     65.03 o 
   2  20   1     1179.40     1072.15     22.74 o 
   3  20   1      149.84      167.67     11.94 o 
   4  20   1     1341.33     1237.38     25.28 o 
   5  20   1       27.66       17.81     12.60 o 
   6  20   1        4.97       34.53     16.66 o 
   7  20   1       29.51       -7.51     28.22 o 
   0  21   1     6804.83     6497.14    154.86 o 
   1  21   1     1764.08     1642.72     28.98 o 
   2  21   1     3791.99     3622.69     51.62 o 
   3  21   1      468.55      441.21     15.64 o 
   4  21   1       41.33       56.95     12.55 o 
   5  21   1      512.81      618.25     19.22 o 
   6  21   1      125.05      138.84     18.19 o 
   7  21   1       39.00       11.37     21.48 o 
   1  22   1       10.44       33.79     11.13 o 
   2  22   1       29.40       45.59     11.31 o 
   3  22   1      835.03      653.75     20.97 o 
   4  22   1      147.09      194.89     16.17 o 
   5  22   1        1.32       -8.79     15.11 o 
   6  22   1       96.65      161.18     21.28 o 
   7  22   1       14.40      -21.61     21.61 o 
   0  23   1     2324.40     2327.88     53.00 o 
   1  23   1      137.40      134.32     12.61 o 
   2  23   1      479.00      552.69     18.03 o 
   3  23   1      883.75      759.36     20.27 o 
   4  23   1       19.72        9.21     13.19 o 
   5  23   1      258.16      278.87     18.54 o 
   6  23   1      107.66      117.45     22.18 o 
   7  23   1       11.72       -1.02     26.10 o 
   1  24   1     1775.49     1763.51     31.79 o 
   2  24   1      855.00      854.75     21.21 o 
   3  24   1      353.74      385.04     17.17 o 
   4  24   1      512.80      566.00     19.48 o 
   5  24   1        0.44       23.21     18.20 o 
   6  24   1      131.06      163.21     22.91 o 
   0  25   1        6.06       20.07     17.20 o 
   1  25   1       98.83      116.29     14.13 o 
   2  25   1      112.48      126.69     14.00 o 
   3  25   1      130.93       90.90     14.56 o 
   4  25   1      145.00      123.29     18.21 o 
   5  25   1      192.93      238.10     20.85 o 
   6  25   1       30.06      -23.50     23.50 o 
   1  26   1      664.17      656.71     27.51 o 
   2  26   1      402.96      356.67     17.01 o 
   3  26   1       14.41       65.18     15.88 o 
   4  26   1      292.31      283.39     22.63 o 
   5  26   1       35.68       30.84     20.40 o 
   6  26   1       12.09        7.56     30.20 o 
   0  27   1     1201.50     1286.05     41.15 o 
   1  27   1       36.57       51.12     19.75 o 
   2  27   1      674.99      739.64     25.48 o 
   3  27   1      307.88      341.39     19.20 o 
   4  27   1       66.60       93.36     19.78 o 
   5  27   1       73.13       96.43     37.34 o 
   1  28   1        8.55       37.96     16.46 o 
   2  28   1        6.35       11.04     15.21 o 
   3  28   1       50.96       14.16     18.02 o 
   4  28   1        9.12       16.08     22.32 o 
   5  28   1      152.59      177.27     32.57 o 
   0  29   1      346.67      386.64     26.28 o 
   1  29   1      452.30      457.68     22.24 o 
   2  29   1      162.95      191.45     19.83 o 
   3  29   1      296.48      276.20     23.75 o 
   4  29   1      119.95      101.88     25.26 o 
   1  30   1      137.44      179.80     18.83 o 
   2  30   1      399.20      411.71     25.41 o 
   3  30   1       55.03      100.60     22.83 o 
   4  30   1      327.25      452.14     37.67 o 
   0  31   1        0.93       16.54     31.23 o 
   1  31   1       30.65       54.24     20.20 o 
   2  31   1        3.47       51.72     23.34 o 
   3  31   1       29.09       37.61     29.55 o 
   1  32   1       54.30       43.93     23.93 o 
   2  32   1      119.46       87.39     32.03 o 
   0  33   1      112.62      225.65     37.73 o 
   1  33   1       40.37       53.48     25.87 o 
   0   0   2    14805.22    15759.38    568.89 o 
   1   0   2     1775.36     2004.15     50.74 o 
   2   0   2     7605.58     7845.00    133.91 o 
   3   0   2    23448.54    24069.10    407.64 o 
   4   0   2     1116.58     1292.08     26.84 o 
   5   0   2     2889.96     3019.09     91.01 o 
   6   0   2       39.12       47.88     16.61 o 
   7   0   2       38.30        1.27     12.77 o 
   8   0   2       78.09       73.03     16.77 o 
   9   0   2      191.76      164.25     25.15 o 
   1   1   2    26792.53    26477.69    371.26 o 
   2   1   2     5914.72     6165.93     74.73 o 
   3   1   2     4026.96     4305.28     53.31 o 
   4   1   2      336.07      415.75      9.78 o 
   5   1   2      225.53      242.65      9.69 o 
   6   1   2       29.08       28.52      9.09 o 
   7   1   2      101.15      101.20     12.43 o 
   8   1   2        2.10      -11.18     11.18 o 
   9   1   2        7.40      -11.93     15.52 o 
   0   2   2     4242.26     4505.41     59.74 o 
   1   2   2     1801.62     1923.00     22.72 o 
   2   2   2     2280.46     2311.13     26.09 o 
   3   2   2     2902.23     2989.39     32.36 o 
   4   2   2       37.54       48.53      4.51 o 
   5   2   2     2252.68     2184.69     49.45 o 
   6   2   2       80.66       58.26      9.80 o 
   7   2   2      139.06      145.65     12.82 o 
   8   2   2        6.40       -5.60     11.45 o 
   9   2   2       55.69       82.99     19.21 o 
   1   3   2    75549.29    74039.84    732.55 o 
   2   3   2     1201.05     1205.14     13.83 o 
   3   3   2     3948.03     3838.58     41.02 o 
   4   3   2      227.56      188.53      6.67 o 
   5   3   2      177.95      178.30      8.28 o 
   6   3   2       64.34       58.18      9.14 o 
   7   3   2      760.00      763.39     20.65 o 
   8   3   2        0.19        7.86     13.42 o 
   9   3   2      124.42      157.67     16.83 o 
   0   4   2       72.92       70.51      3.19 o 
   1   4   2     4239.70     4233.81     39.34 o 
   2   4   2     1751.67     1775.97     17.46 o 
   3   4   2     3344.97     3377.98     34.90 o 
   4   4   2        7.81       12.74      4.18 o 
   5   4   2     2063.40     2051.44     33.86 o 
   6   4   2      119.62      118.75     10.12 o 
   7   4   2      343.51      357.71     15.00 o 
   8   4   2        3.00      -13.39     13.39 o 
   9   4   2       18.73       -0.10     15.38 o 
   1   5   2     9907.16    10188.28     97.13 o 
   2   5   2      112.46      124.38      4.59 o 
   3   5   2       54.79       42.04      3.79 o 
   4   5   2        3.34       12.31      4.83 o 
   5   5   2      368.04      332.15      9.96 o 
   6   5   2       27.64       43.88      9.05 o 
   7   5   2      465.25      446.40     18.99 o 
   8   5   2       55.67       56.25     13.92 o 
   9   5   2       21.76       -4.20     19.52 o 
   0   6   2     1896.68     1938.27     24.16 o 
   1   6   2     5761.56     6036.73     54.22 o 
   2   6   2      287.94      265.38      4.65 o 
   3   6   2    11318.87    11511.16    114.40 o 
   4   6   2      376.41      386.94     14.10 o 
   5   6   2     3956.15     4230.05     89.30 o 
   6   6   2        2.28       11.89      8.90 o 
   7   6   2       10.10       37.23     11.98 o 
   8   6   2       43.46       37.48     14.38 o 
   9   6   2        4.60      -20.26     20.26 o 
   1   7   2     1265.94     1055.40     10.46 o 
   2   7   2      576.47      570.22      7.10 o 
   3   7   2     1485.71     1543.46     16.44 o 
   4   7   2      504.47      479.66     10.31 o 
   5   7   2       52.62       41.35      9.89 o 
   6   7   2       18.88        9.71      9.07 o 
   7   7   2       71.42      113.91     14.33 o 
   8   7   2        8.34       11.53     14.35 o 
   9   7   2        1.06      -20.86     20.86 o 
   0   8   2      135.14      131.95      5.77 o 
   1   8   2     1101.33     1239.65     12.69 o 
   2   8   2     1790.51     1924.47     18.83 o 
   3   8   2     9199.95     9371.94     90.10 o 
   4   8   2      247.99      270.82      7.50 o 
   5   8   2     1117.40     1062.09     20.30 o 
   6   8   2       18.81       19.31      9.45 o 
   7   8   2       27.42       38.01     12.40 o 
   8   8   2        0.09      -13.63     13.63 o 
   9   8   2       19.97       -7.76     20.24 o 
   1   9   2    28769.07    28858.74    247.16 o 
   2   9   2      162.28      219.24      4.75 o 
   3   9   2     1273.04     1172.40     14.24 o 
   4   9   2      341.82      323.04      9.26 o 
   5   9   2     2274.36     2271.29     56.00 o 
   6   9   2      141.21      127.81     10.89 o 
   7   9   2      690.16      731.52     20.87 o 
   8   9   2      170.17      168.87     25.44 o 
   9   9   2      138.46      169.46     24.60 o 
   0  10   2     1597.02     1608.01     23.52 o 
   1  10   2     2069.82     2200.62     21.24 o 
   2  10   2     2228.27     2544.26     25.58 o 
   3  10   2     6542.35     6792.72     63.85 o 
   4  10   2      278.35      287.31      8.84 o 
   5  10   2     1684.06     1816.83     29.66 o 
   6  10   2      371.45      393.86     24.45 o 
   7  10   2      728.49      794.38     22.86 o 
   8  10   2       27.40       33.86     15.29 o 
   9  10   2       10.45        6.79     20.86 o 
   1  11   2     5226.05     5415.28     48.55 o 
   2  11   2      610.48      688.32     10.82 o 
   3  11   2      918.33      962.59     13.07 o 
   4  11   2        6.37        6.82      6.03 o 
   5  11   2       20.87        5.55      8.72 o 
   6  11   2      158.37      167.85     12.97 o 
   7  11   2      206.03      188.78     14.68 o 
   8  11   2        7.39      -16.00     16.00 o 
   9  11   2        1.02      -23.99     23.99 o 
   0  12   2      341.95      379.39     11.07 o 
   1  12   2     3777.90     3690.56     40.02 o 
   2  12   2       81.57       98.23      5.29 o 
   3  12   2     4673.11     4554.02     49.95 o 
   4  12   2      263.03      252.05     10.06 o 
   5  12   2     2388.17     2582.03     39.74 o 
   6  12   2       11.97        0.81     12.15 o 
   7  12   2       33.61       72.37     13.83 o 
   8  12   2       53.64       32.55     18.43 o 
   1  13   2       67.40       38.70      4.91 o 
   2  13   2       43.63       46.19      5.66 o 
   3  13   2     1032.44     1053.29     16.64 o 
   4  13   2      432.89      451.57     11.85 o 
   5  13   2      198.26      182.28     17.08 o 
   6  13   2        0.84        0.72     12.05 o 
   7  13   2       10.05       22.80     14.08 o 
   8  13   2        0.29      -19.34     19.34 o 
   0  14   2        7.59       19.07      7.58 o 
   1  14   2     2166.96     2018.19     23.26 o 
   2  14   2       31.71       24.59      6.59 o 
   3  14   2     4545.39     4268.79     50.10 o 
   4  14   2        6.78        8.01      7.73 o 
   5  14   2      535.90      497.87     16.41 o 
   6  14   2      114.67      104.58     13.37 o 
   7  14   2        0.33       -8.00     13.74 o 
   8  14   2        3.02      -17.83     17.83 o 
   1  15   2    11538.65    10538.52    117.27 o 
   2  15   2      140.76      122.83      7.86 o 
   3  15   2     1444.76     1542.14     23.59 o 
   4  15   2      179.30      172.53      9.62 o 
   5  15   2      319.27      316.42     14.84 o 
   6  15   2       20.44       32.61     13.29 o 
   7  15   2      183.70      229.92     17.34 o 
   8  15   2        1.14      -15.86     18.43 o 
   0  16   2       21.16       23.65     10.72 o 
   1  16   2      244.20      233.82     10.10 o 
   2  16   2      345.26      364.53     12.21 o 
   3  16   2      183.60      201.21      9.84 o 
   4  16   2        4.54       -3.23      8.39 o 
   5  16   2      658.66      733.53     21.28 o 
   6  16   2        5.54       -3.58     13.30 o 
   7  16   2      212.56      209.16     19.21 o 
   8  16   2        2.60        8.82     27.41 o 
   1  17   2     2510.63     2582.78     33.68 o 
   2  17   2      138.44      142.94      9.51 o 
   3  17   2      159.92      174.57     10.74 o 
   4  17   2        0.34        4.80      9.39 o 
   5  17   2      854.32      714.90     26.51 o 
   6  17   2       47.81       52.70     14.60 o 
   7  17   2      207.65      197.51     20.22 o 
   8  17   2        3.57      -22.30     22.30 o 
   0  18   2      621.20      576.76     19.16 o 
   1  18   2     1049.65      935.46     17.83 o 
   2  18   2       60.44       78.68      9.74 o 
   3  18   2     4518.13     4376.12     59.14 o 
   4  18   2      222.43      220.49     12.43 o 
   5  18   2      923.80     1100.76     30.88 o 
   6  18   2        6.85      -12.30     14.81 o 
   7  18   2       10.76       -2.66     17.78 o 
   8  18   2       38.56       32.39     27.50 o 
   1  19   2     1000.70      995.66     19.99 o 
   2  19   2      540.68      521.74     15.88 o 
   3  19   2      650.55      613.02     16.47 o 
   4  19   2       58.99       20.10     11.00 o 
   5  19   2      128.80      110.38     14.43 o 
   6  19   2       60.06       83.82     18.77 o 
   7  19   2        7.43       -3.84     19.28 o 
   0  20   2     1611.19     1627.64     40.49 o 
   1  20   2     1454.18     1341.18     25.06 o 
   2  20   2       71.44       47.16     11.35 o 
   3  20   2     1677.56     1519.16     27.71 o 
   4  20   2       10.44        5.87     11.15 o 
   5  20   2      739.82      796.23     31.94 o 
   6  20   2       18.10       30.07     17.74 o 
   7  20   2       69.22       43.76     20.16 o 
   1  21   2     1793.29     1721.30     29.87 o 
   2  21   2       38.24       37.05     11.63 o 
   3  21   2       66.03      128.22     12.56 o 
   4  21   2       85.79       97.52     12.57 o 
   5  21   2       65.37       65.05     14.39 o 
   6  21   2        1.99      -18.26     18.26 o 
   7  21   2      175.10      204.21     27.89 o 
   0  22   2       38.40       53.46     15.67 o 
   1  22   2       64.05       63.19     11.38 o 
   2  22   2      361.48      342.74     15.38 o 
   3  22   2       78.28       37.58     12.15 o 
   4  22   2        7.98      -11.23     12.75 o 
   5  22   2      168.25      198.99     22.50 o 
   6  22   2       26.38       21.90     19.41 o 
   7  22   2      105.93      108.46     43.27 o 
   1  23   2     1124.70     1105.78     24.56 o 
   2  23   2        3.83        3.65     12.20 o 
   3  23   2       24.21       36.69     12.82 o 
   4  23   2       37.46       26.32     14.31 o 
   5  23   2      526.47      391.62     21.58 o 
   6  23   2        3.48       -0.44     20.42 o 
   0  24   2        1.86        2.65     19.14 o 
   1  24   2      241.83      235.44     14.11 o 
   2  24   2       17.29       28.99     12.48 o 
   3  24   2     1345.04     1219.71     26.99 o 
   4  24   2       74.20       54.59     16.76 o 
   5  24   2      533.52      641.40     25.10 o 
   6  24   2        0.56      -24.75     24.75 o 
   1  25   2        4.33       30.41     12.56 o 
   2  25   2       42.87       37.09     14.02 o 
   3  25   2       45.60       52.04     15.22 o 
   4  25   2       14.75      -15.48     16.74 o 
   5  25   2       85.17       71.60     19.48 o 
   6  25   2        6.27       -1.03     23.88 o 
   0  26   2       72.30       62.68     19.29 o 
   1  26   2      239.36      211.74     16.36 o 
   2  26   2        2.49        9.54     14.46 o 
   3  26   2     1341.51     1200.26     33.99 o 
   4  26   2       22.66       17.22     18.64 o 
   5  26   2      288.74      246.49     24.69 o 
   1  27   2     1394.85     1366.80     38.45 o 
   2  27   2        2.20       13.67     15.96 o 
   3  27   2       64.38      139.31     18.64 o 
   4  27   2        5.74       33.75     18.92 o 
   5  27   2       30.96       19.62     25.50 o 
   0  28   2        0.25       -8.34     19.43 o 
   1  28   2       45.23       54.88     16.16 o 
   2  28   2      207.71      215.67     24.77 o 
   3  28   2        0.37       20.15     18.34 o 
   4  28   2       48.25       44.42     21.97 o 
   5  28   2       13.76       56.83     26.64 o 
   1  29   2      787.68      786.64     36.12 o 
   2  29   2      157.71      204.69     20.22 o 
   3  29   2       37.48       86.80     22.18 o 
   4  29   2        7.14       15.98     24.08 o 
   0  30   2        1.23      -16.21     29.28 o 
   1  30   2        4.71       65.26     23.16 o 
   2  30   2        4.91       43.13     21.22 o 
   3  30   2       65.61       64.58     22.13 o 
   4  30   2        7.65       23.81     26.63 o 
   1  31   2        0.20        3.15     22.41 o 
   2  31   2        3.17       49.02     24.10 o 
   3  31   2      158.03      212.29     27.70 o 
   0  32   2        9.09        3.68     39.15 o 
   1  32   2       54.28       36.73     24.27 o 
   2  32   2       35.72       69.60     25.82 o 
   1   0   3     6918.06     6723.85    115.34 o 
   2   0   3     5534.45     5466.43    108.65 o 
   3   0   3       94.61       63.08      6.24 o 
   4   0   3      900.69      909.25     20.83 o 
   5   0   3      693.08      744.94     28.72 o 
   6   0   3      778.98      814.75     27.52 o 
   7   0   3      275.01      228.69     15.51 o 
   8   0   3       41.80       36.45     16.62 o 
   9   0   3      136.11      156.41     24.72 o 
   0   1   3     3766.51     4182.16     85.01 o 
   1   1   3      587.02      614.88      9.28 o 
   2   1   3     1358.58     1621.69     27.16 o 
   3   1   3     2215.32     2204.39     25.64 o 
   4   1   3        6.34       -4.96      4.96 o 
   5   1   3      859.12      795.50     26.89 o 
   6   1   3      164.90      178.08     12.10 o 
   7   1   3        0.61      -10.02     10.02 o 
   8   1   3       27.38       34.16     11.59 o 
   9   1   3       17.56      -15.32     15.32 o 
   1   2   3     5816.09     5930.66     61.70 o 
   2   2   3     3022.34     3087.11     36.24 o 
   3   2   3      585.83      699.07     10.49 o 
   4   2   3     1230.22     1271.32     23.15 o 
   5   2   3      249.57      220.88      8.56 o 
   6   2   3      200.01      236.54     11.67 o 
   7   2   3      286.63      282.82     14.20 o 
   8   2   3        1.70       -1.53     11.16 o 
   9   2   3       13.80      -11.65     15.77 o 
   0   3   3    22653.04    23004.30    299.08 o 
   1   3   3      702.96      678.15      7.58 o 
   2   3   3     9241.83     9322.19     96.24 o 
   3   3   3    16167.82    16782.77    181.26 o 
   4   3   3       27.21       15.85      5.12 o 
   5   3   3     1726.16     1668.25     36.18 o 
   6   3   3      266.97      294.37     15.91 o 
   7   3   3       37.68       75.67     12.23 o 
   8   3   3       23.68       28.53     13.00 o 
   9   3   3       46.45       27.73     15.56 o 
   1   4   3     5237.23     5214.84     52.24 o 
   2   4   3      614.60      611.23      7.68 o 
   3   4   3      476.59      551.21      8.75 o 
   4   4   3     1230.50     1297.82     18.38 o 
   5   4   3      133.74      130.83      8.16 o 
   6   4   3      226.14      265.78     11.82 o 
   7   4   3       51.12       52.42     11.95 o 
   8   4   3       34.90       13.41     14.31 o 
   9   4   3        8.19      -15.77     15.77 o 
   0   5   3       69.46       59.10      2.82 o 
   1   5   3     2353.70     2511.36     24.92 o 
   2   5   3     1525.64     1618.51     15.74 o 
   3   5   3     6661.77     6578.18     69.03 o 
   4   5   3       48.58       48.34      5.50 o 
   5   5   3      562.01      478.50     19.40 o 
   6   5   3      136.80      157.91     10.13 o 
   7   5   3       18.90        8.95     11.66 o 
   8   5   3        7.85      -13.64     13.64 o 
   9   5   3        4.78       -2.14     18.20 o 
   1   6   3    10789.63    10478.47     87.42 o 
   2   6   3     2796.82     2843.35     27.42 o 
   3   6   3     1468.85     1398.59     17.03 o 
   4   6   3     1808.71     1930.09     25.59 o 
   5   6   3      484.05      454.17     13.90 o 
   6   6   3      115.44      147.04     13.58 o 
   7   6   3      857.08      833.84     31.83 o 
   8   6   3        3.17       -6.67     17.58 o 
   9   6   3        0.94      -16.61     20.31 o 
   0   7   3      587.48      543.26      9.75 o 
   1   7   3       17.64        9.49      2.22 o 
   2   7   3        5.81        6.65      2.38 o 
   3   7   3     1202.12     1260.48     14.61 o 
   4   7   3        0.79        5.99      5.61 o 
   5   7   3       47.87       58.96      7.85 o 
   6   7   3       14.93       18.98      9.61 o 
   7   7   3        1.49       -9.39     11.69 o 
   8   7   3       44.74       45.39     15.65 o 
   9   7   3       25.92       26.62     23.07 o 
   1   8   3     3806.07     3901.78     36.16 o 
   2   8   3     1076.77     1045.82     11.97 o 
   3   8   3      101.40       89.35      4.45 o 
   4   8   3      252.56      238.73      8.01 o 
   5   8   3      718.04      697.94     15.52 o 
   6   8   3      410.07      442.08     17.16 o 
   7   8   3       49.71       18.43     13.21 o 
   8   8   3        2.36      -19.33     19.33 o 
   9   8   3       15.26       -0.85     26.32 o 
   0   9   3    21583.66    22101.18    252.94 o 
   1   9   3     2742.02     2854.84     26.43 o 
   2   9   3     4522.08     4485.50     41.29 o 
   3   9   3     7263.68     7151.57     69.54 o 
   4   9   3     1024.27     1060.76     17.17 o 
   5   9   3      640.62      707.68     16.25 o 
   6   9   3        9.02       17.16     10.65 o 
   7   9   3      242.00      282.90     18.27 o 
   8   9   3        1.26       15.23     16.43 o 
   9   9   3       16.47      -10.20     23.68 o 
   1  10   3      900.99      745.18      9.93 o 
   2  10   3      390.61      496.92      7.97 o 
   3  10   3      950.84      976.64     14.54 o 
   4  10   3        1.40        0.32      6.39 o 
   5  10   3      121.14      151.78      9.92 o 
   6  10   3       90.59       95.96     11.88 o 
   7  10   3        1.28      -12.97     12.97 o 
   8  10   3        1.83      -19.26     20.93 o 
   9  10   3       18.51       30.69     28.08 o 
   0  11   3       83.17       64.71      5.31 o 
   1  11   3     1220.45     1245.34     14.24 o 
   2  11   3       72.24       73.95      4.51 o 
   3  11   3     5603.13     5606.19     57.90 o 
   4  11   3      422.35      388.18      9.54 o 
   5  11   3     1111.43     1033.90     21.32 o 
   6  11   3      557.66      489.54     16.55 o 
   7  11   3       12.68       16.42     13.73 o 
   8  11   3      143.42      166.82     20.55 o 
   1  12   3    11256.89    10823.12    100.94 o 
   2  12   3     1201.59     1211.20     17.45 o 
   3  12   3     1569.40     1596.71     19.90 o 
   4  12   3     2345.28     2477.07     31.38 o 
   5  12   3      278.03      263.83     12.55 o 
   6  12   3       34.31       41.55     12.44 o 
   7  12   3      848.89      872.44     24.62 o 
   8  12   3        0.23        1.19     20.49 o 
   0  13   3      197.07      174.65      8.87 o 
   1  13   3        3.75        7.17      4.72 o 
   2  13   3        3.11       -4.19      5.76 o 
   3  13   3      605.86      626.47     13.31 o 
   4  13   3       49.34       42.48      7.92 o 
   5  13   3       11.25       21.72      9.59 o 
   6  13   3        1.28       14.15     12.03 o 
   7  13   3       31.83       39.56     15.64 o 
   8  13   3       11.67        4.47     20.33 o 
   1  14   3     5606.25     5906.37     64.60 o 
   2  14   3      485.09      443.32     10.89 o 
   3  14   3       13.14        6.08      6.68 o 
   4  14   3     1014.05      959.30     18.00 o 
   5  14   3      521.08      472.75     18.41 o 
   6  14   3      278.23      275.04     15.41 o 
   7  14   3       36.96       15.80     16.60 o 
   8  14   3       10.18       12.27     20.75 o 
   0  15   3     6187.02     5841.06     91.24 o 
   1  15   3      513.02      471.12     11.27 o 
   2  15   3     1276.57     1211.04     19.94 o 
   3  15   3     3995.17     3878.74     46.52 o 
   4  15   3       23.50       27.48      8.54 o 
   5  15   3      894.18     1039.45     29.38 o 
   6  15   3       21.91       24.08     13.48 o 
   7  15   3       81.75       81.92     17.20 o 
   8  15   3       54.55       49.05     22.52 o 
   1  16   3      865.07      813.02     16.09 o 
   2  16   3        0.12        9.61      7.55 o 
   3  16   3       66.47       91.94      9.16 o 
   4  16   3       41.34       32.73      9.20 o 
   5  16   3       20.42       13.25     11.99 o 
   6  16   3       72.36       77.02     14.27 o 
   7  16   3       24.11       -5.99     17.63 o 
   8  16   3       31.25       23.19     26.64 o 
   0  17   3     1010.92      968.14     23.13 o 
   1  17   3      795.96      728.98     15.52 o 
   2  17   3       87.13       93.20      8.94 o 
   3  17   3     1556.39     1485.59     27.68 o 
   4  17   3        0.16        9.27      9.32 o 
   5  17   3      635.18      597.14     18.23 o 
   6  17   3       51.16       64.60     16.72 o 
   7  17   3       14.89      -19.26     19.26 o 
   8  17   3       54.74       71.98     28.39 o 
   1  18   3     6469.80     6255.94     72.71 o 
   2  18   3      209.56      186.21     11.15 o 
   3  18   3      786.88      890.57     19.08 o 
   4  18   3      449.27      499.91     15.33 o 
   5  18   3      100.51       85.32     15.30 o 
   6  18   3      153.73      206.91     18.97 o 
   7  18   3       92.32       94.89     22.47 o 
   0  19   3     1255.96     1195.51     26.77 o 
   1  19   3      362.04      399.08     12.08 o 
   2  19   3      318.26      331.61     14.67 o 
   3  19   3       95.23       90.78     10.11 o 
   4  19   3       64.75       57.49     11.44 o 
   5  19   3      166.96      239.36     15.37 o 
   6  19   3        1.60      -17.21     17.21 o 
   7  19   3       31.12       28.96     27.67 o 
   1  20   3     3202.20     3279.53     44.55 o 
   2  20   3      308.54      263.24     15.80 o 
   3  20   3       69.82       76.15     11.59 o 
   4  20   3      857.44      702.25     18.46 o 
   5  20   3      300.95      260.32     17.72 o 
   6  20   3        1.77      -12.65     17.60 o 
   7  20   3      209.95      216.24     38.11 o 
   0  21   3     3722.63     3381.81     61.40 o 
   1  21   3      248.81      260.38     13.00 o 
   2  21   3     1723.94     1528.37     29.68 o 
   3  21   3     2268.16     2264.03     47.05 o 
   4  21   3      111.65      103.65     14.99 o 
   5  21   3      483.65      503.95     21.53 o 
   6  21   3        3.05       -1.60     22.03 o 
   7  21   3       39.50       76.97     28.69 o 
   1  22   3      553.90      536.34     16.36 o 
   2  22   3       16.49       20.30     11.74 o 
   3  22   3       10.58        4.29     12.25 o 
   4  22   3        0.16        5.15     15.39 o 
   5  22   3      142.47      108.47     17.87 o 
   6  22   3       12.79      -12.54     22.00 o 
   7  22   3        8.08       54.46     52.40 o 
   0  23   3      435.32      406.01     19.34 o 
   1  23   3      792.87      771.71     21.28 o 
   2  23   3      185.12      211.86     14.85 o 
   3  23   3      498.15      471.29     18.46 o 
   4  23   3        4.32       15.42     16.41 o 
   5  23   3       68.99       49.54     17.86 o 
   6  23   3       17.87       -5.81     23.84 o 
   1  24   3     1784.98     1812.88     35.01 o 
   2  24   3      161.49      152.45     16.87 o 
   3  24   3      754.37      768.80     27.25 o 
   4  24   3       52.76       52.32     17.04 o 
   5  24   3        6.06       -8.05     20.00 o 
   6  24   3       61.01       19.36     25.45 o 
   0  25   3      210.99      215.28     20.18 o 
   1  25   3       68.28       59.14     13.81 o 
   2  25   3       11.31        5.39     16.74 o 
   3  25   3      159.37      187.54     17.84 o 
   4  25   3      108.61      112.01     20.58 o 
   5  25   3       43.05       48.24     22.29 o 
   6  25   3       17.02       -6.41     28.35 o 
   1  26   3      883.86      882.92     25.45 o 
   2  26   3      204.39      191.68     19.93 o 
   3  26   3       13.96       16.41     16.72 o 
   4  26   3      159.06      165.23     21.70 o 
   5  26   3      198.98      189.39     24.72 o 
   0  27   3      244.63      198.66     51.15 o 
   1  27   3      175.45      180.79     22.84 o 
   2  27   3      335.78      322.30     21.97 o 
   3  27   3      640.57      690.22     28.53 o 
   4  27   3       69.82      102.25     22.10 o 
   5  27   3      171.06      217.70     28.54 o 
   1  28   3        0.89      -15.99     19.48 o 
   2  28   3       49.48       75.85     20.12 o 
   3  28   3      133.75      165.00     22.44 o 
   4  28   3       76.37       73.24     22.75 o 
   0  29   3       12.72      -30.66     30.66 o 
   1  29   3       63.35       74.87     27.41 o 
   2  29   3       66.49       85.73     21.92 o 
   3  29   3      273.02      248.89     23.75 o 
   4  29   3       52.95       86.96     27.44 o 
   1  30   3      489.32      546.97     29.06 o 
   2  30   3      191.42      210.63     24.27 o 
   3  30   3       41.19       91.95     22.85 o 
   0  31   3       40.55       74.92     75.20 o 
   1  31   3        3.54        4.30     23.59 o 
   2  31   3       45.55       77.38     22.33 o 
   1  32   3      204.69      240.88     28.52 o 
   0   0   4    39487.51    40105.83   1404.15 o 
   1   0   4       43.42       40.85      3.52 o 
   2   0   4    30886.73    32825.30    498.68 o 
   3   0   4     2287.25     2141.55     49.66 o 
   4   0   4      188.04      193.04     11.91 o 
   5   0   4      594.15      505.72     30.30 o 
   6   0   4      802.94      735.77     22.59 o 
   7   0   4      279.51      232.85     16.06 o 
   8   0   4      198.66      205.02     21.18 o 
   9   0   4        0.38      -25.08     25.08 o 
   1   1   4      321.01      292.40      5.34 o 
   2   1   4     7689.93     8020.30     91.92 o 
   3   1   4       36.49       58.94      4.66 o 
   4   1   4     1061.02      977.84     20.39 o 
   5   1   4      223.19      224.55     13.21 o 
   6   1   4      419.39      466.71     13.91 o 
   7   1   4      120.30       94.80     10.62 o 
   8   1   4       34.79       42.51     13.22 o 
   9   1   4        0.20      -17.94     17.94 o 
   0   2   4     2685.62     2677.31     79.38 o 
   1   2   4     3458.70     3734.56     45.76 o 
   2   2   4     2213.39     2023.17     25.98 o 
   3   2   4       79.19       80.11      4.84 o 
   4   2   4      112.92      122.68      6.56 o 
   5   2   4      159.96      204.15     11.27 o 
   6   2   4       65.89       41.58     10.13 o 
   7   2   4      111.95      130.27     11.78 o 
   8   2   4       95.02       90.32     13.66 o 
   9   2   4       28.71       -0.25     18.03 o 
   1   3   4     3863.43     3948.84     43.57 o 
   2   3   4     5958.13     6112.50     74.75 o 
   3   3   4      565.64      512.54      9.25 o 
   4   3   4     4130.99     4233.30     55.63 o 
   5   3   4      282.48      244.78     14.79 o 
   6   3   4      531.66      553.28     15.88 o 
   7   3   4       33.62       16.36     12.89 o 
   8   3   4       20.26       31.72     13.52 o 
   9   3   4        8.75      -18.81     18.81 o 
   0   4   4      732.97      685.06     11.76 o 
   1   4   4      289.87      266.39      5.01 o 
   2   4   4     3605.74     3561.67     39.81 o 
   3   4   4     1150.65     1098.11     13.76 o 
   4   4   4      101.92       82.54      6.03 o 
   5   4   4        4.55       -1.68      6.52 o 
   6   4   4       47.27       44.74     10.48 o 
   7   4   4       10.29       14.37     11.66 o 
   8   4   4       24.19       23.93     15.04 o 
   9   4   4        0.08       -2.42     18.47 o 
   1   5   4     1208.26     1288.41     13.90 o 
   2   5   4     1478.65     1556.68     17.83 o 
   3   5   4      598.21      571.81      9.15 o 
   4   5   4     2850.69     2777.05     34.75 o 
   5   5   4      363.42      350.76     13.06 o 
   6   5   4      243.08      226.37     12.00 o 
   7   5   4       26.91       16.44     12.09 o 
   8   5   4       19.18       -4.34     17.27 o 
   9   5   4        3.47      -17.81     17.81 o 
   0   6   4    21873.63    21239.91    275.01 o 
   1   6   4      392.55      395.97      6.12 o 
   2   6   4    12143.39    12069.90    115.24 o 
   3   6   4     1536.15     1420.23     18.01 o 
   4   6   4       14.97       28.10      6.05 o 
   5   6   4      489.77      434.34     17.46 o 
   6   6   4      179.56      204.01     16.64 o 
   7   6   4       16.45       -8.73     12.17 o 
   8   6   4      338.26      359.37     21.94 o 
   9   6   4       19.70        2.78     21.87 o 
   1   7   4     1442.35     1553.11     15.51 o 
   2   7   4      797.42      798.53     10.20 o 
   3   7   4       12.14       16.27      3.90 o 
   4   7   4     1620.46     1690.18     23.36 o 
   5   7   4       93.98       96.28      7.82 o 
   6   7   4      303.27      317.03     13.38 o 
   7   7   4       66.97       62.00     15.13 o 
   8   7   4      123.46      129.78     19.94 o 
   9   7   4        5.65      -13.05     27.36 o 
   0   8   4    11002.27    11616.90    141.79 o 
   1   8   4       80.16       92.04      3.14 o 
   2   8   4     1528.81     1496.10     16.57 o 
   3   8   4       23.05       18.08      4.19 o 
   4   8   4      572.65      597.31     12.71 o 
   5   8   4      611.62      692.20     15.93 o 
   6   8   4      510.00      476.56     16.31 o 
   7   8   4       92.59      104.50     15.28 o 
   8   8   4       72.12       46.58     19.17 o 
   1   9   4     2678.31     2853.30     24.75 o 
   2   9   4     5893.44     5961.18     56.15 o 
   3   9   4       12.70        9.92      4.93 o 
   4   9   4     5402.78     5677.54     64.50 o 
   5   9   4       22.82       26.24      8.18 o 
   6   9   4     1157.91     1246.85     26.35 o 
   7   9   4        6.24       -8.47     13.60 o 
   8   9   4      117.02      104.50     19.78 o 
   0  10   4     1054.91      976.50     16.97 o 
   1  10   4       91.26      120.55      4.14 o 
   2  10   4      330.32      314.09      6.63 o 
   3  10   4      646.34      601.67     11.23 o 
   4  10   4      245.09      276.51      8.96 o 
   5  10   4       27.65       15.36      8.44 o 
   6  10   4       21.62       50.87     12.39 o 
   7  10   4        3.93      -14.46     14.46 o 
   8  10   4       47.04       59.50     19.86 o 
   1  11   4        7.48       12.32      3.89 o 
   2  11   4     1814.90     1747.39     21.55 o 
   3  11   4      174.65      215.74      7.29 o 
   4  11   4     1288.70     1145.88     21.35 o 
   5  11   4      782.58      764.98     17.51 o 
   6  11   4        6.65        3.99     11.84 o 
   7  11   4       83.43       73.86     16.97 o 
   8  11   4       25.25       48.74     19.97 o 
   0  12   4     9092.70     8891.82    117.74 o 
   1  12   4       16.87        2.44      4.26 o 
   2  12   4     5942.78     5650.52     60.96 o 
   3  12   4     1163.24     1153.30     16.32 o 
   4  12   4       34.16       57.08      7.55 o 
   5  12   4      776.57      696.52     19.43 o 
   6  12   4       17.94       15.85     12.13 o 
   7  12   4        0.35        3.08     16.57 o 
   8  12   4      170.37      165.88     21.26 o 
   1  13   4      675.57      718.43     13.04 o 
   2  13   4       17.35       15.05      6.13 o 
   3  13   4       12.98       21.60      6.09 o 
   4  13   4      859.65      901.68     16.61 o 
   5  13   4       44.20       52.20     11.46 o 
   6  13   4      318.92      337.14     17.45 o 
   7  13   4       38.10       57.81     18.48 o 
   8  13   4       89.64       82.86     25.32 o 
   0  14   4     3397.17     3226.29     50.67 o 
   1  14   4       67.87       83.00      6.72 o 
   2  14   4     1545.19     1563.27     22.20 o 
   3  14   4      122.59      130.93      7.45 o 
   4  14   4       36.94       28.64      8.22 o 
   5  14   4      114.01      135.90     12.75 o 
   6  14   4      620.45      600.61     22.01 o 
   7  14   4      114.78      102.17     19.16 o 
   8  14   4       13.89       22.11     24.54 o 
   1  15   4      194.25      208.95      8.66 o 
   2  15   4     3587.50     3518.46     44.87 o 
   3  15   4      210.62      191.98      8.98 o 
   4  15   4     1927.83     2028.12     29.74 o 
   5  15   4       44.20       41.77     12.84 o 
   6  15   4      340.76      417.14     19.96 o 
   7  15   4       40.55       13.51     19.01 o 
   8  15   4        1.79        6.02     25.59 o 
   0  16   4        8.05        0.06      8.68 o 
   1  16   4      101.73       70.82      7.45 o 
   2  16   4      672.09      657.47     14.78 o 
   3  16   4      350.68      383.57     11.31 o 
   4  16   4       51.53       33.90     10.72 o 
   5  16   4       10.83       23.95     12.85 o 
   6  16   4       75.87       37.74     16.24 o 
   7  16   4        2.97      -12.15     19.40 o 
   8  16   4        2.31      -21.53     29.74 o 
   1  17   4       27.73       35.87      7.50 o 
   2  17   4     2869.87     2670.94     36.60 o 
   3  17   4      318.56      317.76     12.82 o 
   4  17   4     1152.55     1110.66     22.40 o 
   5  17   4       78.54       76.43     14.19 o 
   6  17   4       92.60      103.43     19.97 o 
   7  17   4       23.39        8.56     20.08 o 
   0  18   4     3581.52     3444.52     92.67 o 
   1  18   4        9.66       -7.38      7.38 o 
   2  18   4     3174.37     3109.22     41.91 o 
   3  18   4      592.50      597.51     16.67 o 
   4  18   4       39.33       57.65     12.32 o 
   5  18   4      182.12      169.51     15.51 o 
   6  18   4      220.08      222.11     22.41 o 
   7  18   4       19.69       17.05     21.92 o 
   1  19   4       32.00       20.21      8.10 o 
   2  19   4      298.36      314.02     12.98 o 
   3  19   4        1.28       10.59     10.26 o 
   4  19   4        1.05       -4.88     13.74 o 
   5  19   4       55.65       43.09     17.15 o 
   6  19   4      164.68      196.99     22.65 o 
   7  19   4       42.39       10.90     31.77 o 
   0  20   4     1017.55      963.35     26.67 o 
   1  20   4       98.88       83.03      7.35 o 
   2  20   4       24.12       38.01     10.67 o 
   3  20   4       56.06       78.27     11.59 o 
   4  20   4      165.47       97.61     15.28 o 
   5  20   4       11.81       17.00     17.40 o 
   6  20   4      182.12      152.14     22.96 o 
   7  20   4      243.00      253.53     30.43 o 
   1  21   4      277.34      292.16     13.50 o 
   2  21   4      541.36      498.16     16.83 o 
   3  21   4       10.10       18.60     14.50 o 
   4  21   4      866.22      922.16     28.92 o 
   5  21   4       45.61       27.50     17.70 o 
   6  21   4      178.84      273.37     37.21 o 
   7  21   4        3.89      -32.92     32.92 o 
   0  22   4      241.10      241.89     22.44 o 
   1  22   4      190.88      143.00     13.59 o 
   2  22   4      203.53      216.67     15.72 o 
   3  22   4       22.49       22.97     14.18 o 
   4  22   4       92.91       89.33     16.17 o 
   5  22   4        3.30       12.28     18.78 o 
   6  22   4       54.28       75.40     24.50 o 
   1  23   4       12.03       15.73     13.01 o 
   2  23   4      978.00      781.60     25.77 o 
   3  23   4      103.90       91.24     16.06 o 
   4  23   4     1066.04      994.06     31.53 o 
   5  23   4       43.63       23.98     19.59 o 
   6  23   4       80.71       94.33     30.90 o 
   0  24   4     1523.01     1556.72     49.45 o 
   1  24   4       28.55       44.90     15.89 o 
   2  24   4      674.56      689.57     25.18 o 
   3  24   4       99.03      108.88     19.27 o 
   4  24   4       18.11       24.62     19.00 o 
   5  24   4       29.35       74.24     20.99 o 
   6  24   4       28.71      -21.54     28.21 o 
   1  25   4       34.94        7.50     16.85 o 
   2  25   4       18.47        3.02     18.53 o 
   3  25   4       93.62      131.78     31.69 o 
   4  25   4        0.76       12.39     20.04 o 
   5  25   4       11.54       22.11     22.89 o 
   0  26   4     1226.99     1136.08     55.32 o 
   1  26   4      103.76      125.94     18.69 o 
   2  26   4      112.18      104.21     21.80 o 
   3  26   4       58.23       76.67     20.35 o 
   4  26   4       21.19       -0.59     20.28 o 
   5  26   4        4.53       18.66     29.74 o 
   1  27   4       23.26       99.32     21.62 o 
   2  27   4      120.18      164.96     23.04 o 
   3  27   4       20.97       79.87     20.31 o 
   4  27   4      310.10      288.05     24.61 o 
   5  27   4       28.54       19.78     40.44 o 
   0  28   4        2.11       35.60     78.77 o 
   1  28   4        2.81       18.93     21.93 o 
   2  28   4       38.54       66.51     21.61 o 
   3  28   4        0.49       13.97     20.68 o 
   4  28   4        2.93        9.63     37.23 o 
   1  29   4        6.05       30.17     27.15 o 
   2  29   4      240.21      196.32     24.85 o 
   3  29   4       17.63       29.52     21.91 o 
   0  30   4      438.09      475.66     60.36 o 
   1  30   4      117.51      146.64     28.89 o 
   2  30   4      350.03      426.96     27.08 o 
   3  30   4       39.33       36.05     30.31 o 
   1  31   4        2.95       -2.81     27.59 o 
   2  31   4      157.00      174.65     26.34 o 
   0  32   4      330.50      232.56     58.59 o 
   1   0   5     1619.45     1472.02     38.65 o 
   2   0   5     3616.04     3806.97     59.75 o 
   3   0   5       92.74       56.56      8.50 o 
   4   0   5     4472.17     4159.75     95.00 o 
   5   0   5        3.09        1.13      8.64 o 
   6   0   5      218.05      220.02     14.13 o 
   7   0   5        1.09       -6.45     14.96 o 
   8   0   5        8.94       -3.08     19.30 o 
   9   0   5      183.27      213.59     31.21 o 
   0   1   5    12060.33    12660.74    281.49 o 
   1   1   5       12.61       10.81      4.26 o 
   2   1   5      311.81      242.45      4.81 o 
   3   1   5      432.43      422.00     11.04 o 
   4   1   5        7.58       -5.66      5.66 o 
   5   1   5      312.98      300.21     10.74 o 
   6   1   5      137.98      130.35     10.14 o 
   7   1   5      302.60      270.07     15.72 o 
   8   1   5        1.69      -13.03     13.03 o 
   9   1   5       52.71       46.25     23.21 o 
   1   2   5     1296.99     1374.60     19.07 o 
   2   2   5     2228.32     2214.47     25.34 o 
   3   2   5      381.90      366.60      9.62 o 
   4   2   5     2232.26     2111.28     30.09 o 
   5   2   5        3.19       -2.77      7.08 o 
   6   2   5       31.56       19.91      9.22 o 
   7   2   5      111.99      143.87     12.49 o 
   8   2   5        8.33        3.11     13.55 o 
   9   2   5       42.81       22.99     19.42 o 
   0   3   5     3850.02     3326.22     47.88 o 
   1   3   5      130.20      157.89      4.46 o 
   2   3   5     2720.62     2508.41     28.59 o 
   3   3   5     1600.16     1708.33     24.86 o 
   4   3   5      566.99      620.17     12.15 o 
   5   3   5      351.94      428.66     14.42 o 
   6   3   5      381.38      396.01     14.13 o 
   7   3   5       25.91       30.52     12.88 o 
   8   3   5      282.80      264.97     16.37 o 
   9   3   5       19.75      -18.99     18.99 o 
   1   4   5      267.21      252.41      6.05 o 
   2   4   5     1216.70     1216.82     15.24 o 
   3   4   5       91.39      119.51      7.46 o 
   4   4   5      359.01      358.75      9.76 o 
   5   4   5        6.61       -2.34      6.82 o 
   6   4   5       13.21       -3.85     10.83 o 
   7   4   5       15.99        7.54     14.72 o 
   8   4   5       13.81       14.59     15.41 o 
   0   5   5     7071.08     7080.71    100.63 o 
   1   5   5      937.82      960.58     12.41 o 
   2   5   5      571.37      523.86      9.79 o 
   3   5   5      761.85      793.01     12.79 o 
   4   5   5      201.97      231.66      7.81 o 
   5   5   5        9.25        2.08      6.81 o 
   6   5   5      109.71      101.38     11.18 o 
   7   5   5      145.62      162.33     16.05 o 
   8   5   5       21.70       -3.93     15.78 o 
   1   6   5     4650.90     4703.93     47.62 o 
   2   6   5     4587.64     4732.55     48.28 o 
   3   6   5     1160.72     1183.80     20.29 o 
   4   6   5     3639.85     3600.80     44.18 o 
   5   6   5       56.47       65.63      7.36 o 
   6   6   5      323.75      309.08     13.57 o 
   7   6   5       68.95       83.60     16.04 o 
   8   6   5        1.95      -17.47     17.47 o 
   0   7   5     1006.77      859.13     15.62 o 
   1   7   5        0.90        5.41      2.68 o 
   2   7   5     3399.42     3419.52     35.70 o 
   3   7   5      848.13      860.04     14.22 o 
   4   7   5      105.05       88.10      7.00 o 
   5   7   5      105.71      119.68      9.27 o 
   6   7   5        7.22        8.32     10.70 o 
   7   7   5       87.26       96.35     15.94 o 
   8   7   5       13.09      -10.14     17.76 o 
   1   8   5       21.24       22.28      3.12 o 
   2   8   5     2284.26     2340.55     26.67 o 
   3   8   5      980.62     1014.67     14.59 o 
   4   8   5     2468.80     2253.04     28.42 o 
   5   8   5        0.11        8.57      7.64 o 
   6   8   5       58.95       55.62     11.45 o 
   7   8   5        0.58       -3.70     16.00 o 
   8   8   5        0.89      -18.14     18.14 o 
   0   9   5     6151.42     5829.26     84.86 o 
   1   9   5       18.74       20.30      3.54 o 
   2   9   5     1190.62     1109.96     14.33 o 
   3   9   5       97.83      108.47      6.48 o 
   4   9   5        2.94        3.98      6.35 o 
   5   9   5        9.25        8.39      9.58 o 
   6   9   5      882.39      811.67     23.81 o 
   7   9   5       83.86       80.33     16.91 o 
   8   9   5      107.01       80.33     19.99 o 
   1  10   5       14.35       12.90      3.80 o 
   2  10   5      327.18      304.80      6.93 o 
   3  10   5     1143.30     1079.39     15.26 o 
   4  10   5       88.19       98.18      7.33 o 
   5  10   5      272.95      256.25     11.58 o 
   6  10   5       35.44       44.09     13.09 o 
   7  10   5       92.45      107.93     17.82 o 
   8  10   5        6.28        7.47     24.13 o 
   0  11   5     4797.47     4902.36     66.31 o 
   1  11   5      232.34      204.74      6.66 o 
   2  11   5     3076.09     3050.22     33.19 o 
   3  11   5     1304.65     1317.14     19.33 o 
   4  11   5      485.41      512.46     11.71 o 
   5  11   5      429.53      438.06     17.56 o 
   6  11   5       72.38       61.77     13.82 o 
   7  11   5       25.55       12.05     17.23 o 
   8  11   5       30.14        5.83     22.41 o 
   1  12   5     1876.47     1767.25     19.37 o 
   2  12   5     3338.91     3274.57     34.09 o 
   3  12   5       84.63       86.22      6.46 o 
   4  12   5     1415.93     1503.96     21.08 o 
   5  12   5        0.53      -10.72     10.72 o 
   6  12   5      295.01      308.36     18.64 o 
   7  12   5      146.63      156.70     19.93 o 
   8  12   5        8.84      -27.93     27.93 o 
   0  13   5      808.83      746.20     19.46 o 
   1  13   5       10.72       10.41      5.92 o 
   2  13   5     1860.74     1903.89     22.73 o 
   3  13   5      357.77      406.57     10.65 o 
   4  13   5       12.98        1.99      7.77 o 
   5  13   5       16.29       14.17     12.47 o 
   6  13   5        4.92      -14.07     15.12 o 
   7  13   5       74.55       86.27     23.46 o 
   8  13   5        8.37       -4.49     28.39 o 
   1  14   5      156.89      134.13      7.20 o 
   2  14   5     2025.05     2053.04     27.31 o 
   3  14   5       16.22        2.81      6.33 o 
   4  14   5      966.88      859.36     18.79 o 
   5  14   5       10.32       -9.59     13.02 o 
   6  14   5       27.50       19.55     17.07 o 
   7  14   5        7.40      -19.04     19.04 o 
   8  14   5        8.60      -19.48     29.07 o 
   0  15   5     3613.16     3649.42     56.89 o 
   1  15   5      211.47      206.76      7.70 o 
   2  15   5     3118.03     3133.42     38.57 o 
   3  15   5      163.60      168.43      9.78 o 
   4  15   5        3.45       10.39     10.38 o 
   5  15   5      216.17      271.69     16.59 o 
   6  15   5      325.32      316.94     21.68 o 
   7  15   5       20.13      -19.74     19.74 o 
   1  16   5       46.47       36.40      7.16 o 
   2  16   5       25.15       24.24      6.77 o 
   3  16   5        1.06       -8.00      8.00 o 
   4  16   5       76.39      123.44     13.40 o 
   5  16   5       38.78       23.71     16.72 o 
   6  16   5       22.12       65.91     18.47 o 
   7  16   5        1.95      -11.76     20.15 o 
   0  17   5     4679.44     4763.85     89.86 o 
   1  17   5       20.64       -1.92      7.30 o 
   2  17   5      922.30      899.21     20.99 o 
   3  17   5      165.00      115.58     10.59 o 
   4  17   5        7.17        5.60     12.33 o 
   5  17   5      248.74      269.64     28.08 o 
   6  17   5      376.60      375.24     24.16 o 
   7  17   5       17.22        6.85     24.92 o 
   1  18   5      222.91      193.55      9.33 o 
   2  18   5     1097.06     1033.62     20.10 o 
   3  18   5        3.36      -10.77     11.84 o 
   4  18   5      803.73      837.20     23.78 o 
   5  18   5       23.98        0.03     15.96 o 
   6  18   5      167.50      215.89     22.81 o 
   7  18   5       11.14      -21.40     29.70 o 
   0  19   5     1384.80     1307.13     30.53 o 
   1  19   5      192.64      163.82      9.64 o 
   2  19   5      142.07      166.67     14.00 o 
   3  19   5        3.56        6.42     12.55 o 
   4  19   5      229.24      264.32     18.06 o 
   5  19   5        2.16       -1.46     16.69 o 
   6  19   5        7.25      -20.56     20.56 o 
   7  19   5       96.51      125.69     39.58 o 
   1  20   5     1007.55      860.18     20.95 o 
   2  20   5     1416.42     1300.11     41.53 o 
   3  20   5      239.16      260.80     17.44 o 
   4  20   5      396.20      385.32     22.39 o 
   5  20   5        1.63      -11.12     17.42 o 
   6  20   5       30.22       25.96     22.24 o 
   0  21   5     1345.98     1443.45     45.26 o 
   1  21   5       16.46       32.34     13.78 o 
   2  21   5     1622.68     1654.57     38.50 o 
   3  21   5      176.11      166.58     18.10 o 
   4  21   5       18.72       28.70     16.87 o 
   5  21   5       22.50      -12.33     18.36 o 
   6  21   5       77.30       69.27     23.29 o 
   1  22   5        1.14       -1.74     15.43 o 
   2  22   5        3.00        5.00     17.74 o 
   3  22   5        7.23       32.22     16.85 o 
   4  22   5      180.38      260.59     20.89 o 
   5  22   5       52.64       19.12     18.88 o 
   6  22   5       52.84       76.67     33.99 o 
   0  23   5     2240.57     2147.35     74.20 o 
   1  23   5      194.51      154.23     18.28 o 
   2  23   5      367.50      392.10     23.40 o 
   3  23   5       47.27       31.75     17.97 o 
   4  23   5        6.33       11.11     18.08 o 
   5  23   5       53.28       72.93     21.13 o 
   6  23   5      153.51      143.45     38.10 o 
   1  24   5       64.68       48.68     24.58 o 
   2  24   5      309.87      276.93     22.30 o 
   3  24   5      237.56      204.17     24.65 o 
   4  24   5      657.28      734.45     28.75 o 
   5  24   5       35.31       41.50     21.30 o 
   0  25   5       99.55       71.71     27.37 o 
   1  25   5       23.99       14.55     18.38 o 
   2  25   5       57.84       79.33     21.30 o 
   3  25   5        8.48       27.25     19.52 o 
   4  25   5       32.07       37.88     20.53 o 
   5  25   5       55.63       90.98     27.14 o 
   1  26   5       43.28       64.92     20.81 o 
   2  26   5      320.97      331.02     25.30 o 
   3  26   5       60.83       64.83     27.09 o 
   4  26   5      209.38      276.74     24.58 o 
   5  26   5       12.32       71.93     59.97 o 
   0  27   5     1006.47     1041.15     53.72 o 
   1  27   5        6.18       32.63     25.42 o 
   2  27   5      102.07      162.62     24.55 o 
   3  27   5        2.61       28.86     22.73 o 
   4  27   5       33.03       52.04     29.13 o 
   1  28   5       82.98      101.81     26.48 o 
   2  28   5        2.32       30.11     23.09 o 
   3  28   5       73.36       74.00     25.36 o 
   4  28   5       86.52      135.17     54.98 o 
   0  29   5      722.41      696.09     47.98 o 
   1  29   5       58.14       46.81     26.62 o 
   2  29   5      203.38      253.99     26.56 o 
   3  29   5      165.23      155.04     31.96 o 
   1  30   5        7.84       -9.32     36.68 o 
   2  30   5       83.99       77.63     35.49 o 
   0  31   5        0.13      -53.60     53.60 o 
   0   0   6     3869.92     4279.46    147.47 o 
   1   0   6       44.91       36.95      7.87 o 
   2   0   6      350.86      453.94     10.91 o 
   3   0   6     6442.22     6779.90    105.85 o 
   4   0   6      142.04      149.42      9.91 o 
   5   0   6      439.63      505.99     15.77 o 
   6   0   6      353.81      321.76     18.58 o 
   7   0   6      264.02      233.82     19.94 o 
   8   0   6       17.02       -1.15     19.65 o 
   1   1   6     2962.69     3023.57     53.84 o 
   2   1   6       81.48       70.92      4.10 o 
   3   1   6       38.01       34.31      4.86 o 
   4   1   6      239.71      201.48      8.25 o 
   5   1   6      155.37      196.07     10.12 o 
   6   1   6        0.77       -0.31      9.69 o 
   7   1   6       41.71       50.94     11.97 o 
   8   1   6       25.93       17.17     14.00 o 
   0   2   6     2219.99     2370.74     42.08 o 
   1   2   6     1904.81     2064.19     30.55 o 
   2   2   6     2580.68     2624.67     28.46 o 
   3   2   6      123.13      116.64      5.41 o 
   4   2   6       18.01        3.64      4.69 o 
   5   2   6      462.18      449.77     13.33 o 
   6   2   6      130.10      108.62     15.91 o 
   7   2   6        0.43       -3.22     11.52 o 
   8   2   6        1.31      -13.47     13.47 o 
   1   3   6     6160.86     6083.00     86.02 o 
   2   3   6     1266.28     1302.03     16.91 o 
   3   3   6     2534.61     2317.34     27.95 o 
   4   3   6     1374.53     1297.83     20.10 o 
   5   3   6       12.30       29.47      7.30 o 
   6   3   6       91.96       58.43     11.78 o 
   7   3   6      148.67      187.74     13.60 o 
   8   3   6       30.59       33.35     14.61 o 
   0   4   6     3454.59     3493.02     50.53 o 
   1   4   6       84.41       96.70      4.62 o 
   2   4   6      300.11      301.40      6.73 o 
   3   4   6      635.93      669.85     11.11 o 
   4   4   6        4.92       -2.80      4.16 o 
   5   4   6      280.22      306.28     10.43 o 
   6   4   6       39.70       23.24     12.89 o 
   7   4   6        5.28       -0.81     13.89 o 
   8   4   6       16.57        3.87     14.00 o 
   1   5   6     2240.27     2276.71     30.15 o 
   2   5   6      917.53      937.27     13.32 o 
   3   5   6       67.41       48.76      5.02 o 
   4   5   6      133.15      157.47      7.32 o 
   5   5   6      425.30      423.42     15.92 o 
   6   5   6      149.39      182.53     15.12 o 
   7   5   6       58.19       33.97     15.02 o 
   8   5   6        3.12        0.80     16.49 o 
   0   6   6     2774.10     2971.77     44.12 o 
   1   6   6      973.21      987.58     13.10 o 
   2   6   6      444.94      464.66      8.36 o 
   3   6   6     2072.18     2056.21     32.49 o 
   4   6   6       10.29       13.31      5.36 o 
   5   6   6     1062.23     1164.83     22.19 o 
   6   6   6      331.43      306.30     16.80 o 
   7   6   6      125.66      118.29     16.79 o 
   8   6   6        7.96       -7.76     16.91 o 
   1   7   6      509.08      487.92      8.99 o 
   2   7   6      547.62      515.72     12.11 o 
   3   7   6        4.02        5.79      3.77 o 
   4   7   6      484.44      495.87     11.47 o 
   5   7   6        0.29       -9.37      9.37 o 
   6   7   6       14.92       10.55     13.15 o 
   7   7   6        0.25      -15.92     15.92 o 
   8   7   6        0.16      -26.24     26.24 o 
   0   8   6     1080.49     1096.14     18.13 o 
   1   8   6       94.04       95.87      5.20 o 
   2   8   6      407.86      372.89      8.35 o 
   3   8   6     2992.51     2958.19     37.11 o 
   4   8   6      151.41      130.66      7.98 o 
   5   8   6       78.78       88.06     10.39 o 
   6   8   6      125.54      102.70     15.13 o 
   7   8   6       10.51       -9.20     15.89 o 
   8   8   6       11.62        3.86     27.54 o 
   1   9   6     5533.33     5345.09     54.90 o 
   2   9   6      523.05      534.98      9.62 o 
   3   9   6      916.98      878.93     17.86 o 
   4   9   6      400.59      389.27     10.62 o 
   5   9   6       38.56       51.03     11.70 o 
   6   9   6        0.69      -14.57     14.57 o 
   7   9   6      284.60      338.49     20.86 o 
   8   9   6        1.43      -27.42     27.42 o 
   0  10   6     2616.22     2640.94     66.97 o 
   1  10   6      282.51      297.69      6.43 o 
   2  10   6      420.91      456.40      9.32 o 
   3  10   6     1937.35     2017.11     24.85 o 
   4  10   6     1034.17     1083.45     18.87 o 
   5  10   6       16.84       21.46     11.81 o 
   6  10   6       14.65       28.64     14.78 o 
   7  10   6       54.15       23.56     17.69 o 
   8  10   6        8.18      -28.35     28.35 o 
   1  11   6     1913.11     1823.54     21.61 o 
   2  11   6      541.85      580.47     17.21 o 
   3  11   6       50.46       44.36      6.63 o 
   4  11   6       25.72        7.42      6.10 o 
   5  11   6      101.52       95.32     14.45 o 
   6  11   6       34.33       27.18     16.07 o 
   7  11   6       14.88      -17.26     18.37 o 
   8  11   6       53.70       24.02     29.11 o 
   0  12   6      776.45      844.47     21.30 o 
   1  12   6      437.70      419.10      9.31 o 
   2  12   6        5.66       12.12      6.35 o 
   3  12   6      983.15     1002.93     16.95 o 
   4  12   6      396.87      390.46     14.37 o 
   5  12   6     1202.54     1254.31     33.49 o 
   6  12   6      266.48      292.49     20.42 o 
   7  12   6       89.65       68.47     19.75 o 
   8  12   6       29.00      -28.69     28.69 o 
   1  13   6       86.08       93.52      6.72 o 
   2  13   6      673.93      686.03     12.99 o 
   3  13   6        3.13        4.97      7.40 o 
   4  13   6      159.84      202.57     13.68 o 
   5  13   6       19.54       -0.60     14.78 o 
   6  13   6       12.08       42.59     18.73 o 
   7  13   6        7.13      -17.11     21.65 o 
   0  14   6      539.59      573.54     15.09 o 
   1  14   6      322.83      314.98      9.61 o 
   2  14   6       31.30       38.69      7.16 o 
   3  14   6     1647.21     1569.88     26.24 o 
   4  14   6      191.17      214.69     13.05 o 
   5  14   6      271.38      274.74     19.37 o 
   6  14   6       16.87        3.48     17.45 o 
   7  14   6        7.36      -14.43     23.46 o 
   1  15   6     2570.92     2278.75     31.78 o 
   2  15   6      175.79      190.77      8.76 o 
   3  15   6      549.30      565.82     18.98 o 
   4  15   6      973.53      912.60     28.37 o 
   5  15   6       14.21        6.73     15.62 o 
   6  15   6       42.46       28.02     18.52 o 
   7  15   6       87.68      104.84     25.99 o 
   0  16   6      438.22      425.04     20.54 o 
   1  16   6        8.17       17.78      6.64 o 
   2  16   6       73.56       81.73      9.18 o 
   3  16   6       17.56       37.64     13.22 o 
   4  16   6       37.14       49.67     13.82 o 
   5  16   6       64.60       80.86     17.66 o 
   6  16   6       48.92       45.24     18.86 o 
   7  16   6       15.58      -30.94     30.94 o 
   1  17   6     1256.40     1169.75     28.46 o 
   2  17   6       16.20       19.07      8.98 o 
   3  17   6       16.96       38.63     15.13 o 
   4  17   6       37.98       20.29     15.10 o 
   5  17   6      163.16      129.86     19.72 o 
   6  17   6       65.23       76.42     20.64 o 
   7  17   6       83.75       30.68     31.59 o 
   0  18   6      442.22      511.72     23.50 o 
   1  18   6        5.95       15.97      8.26 o 
   2  18   6      428.00      334.71     16.91 o 
   3  18   6     1848.37     1847.28     43.64 o 
   4  18   6      145.62      115.66     16.60 o 
   5  18   6      256.64      312.76     23.09 o 
   6  18   6       66.31       86.46     21.37 o 
   7  18   6      135.20      130.61     33.78 o 
   1  19   6      154.89      150.02     18.23 o 
   2  19   6        1.05      -15.16     15.16 o 
   3  19   6       78.23       79.11     17.17 o 
   4  19   6      158.85      191.90     18.28 o 
   5  19   6        5.17       -9.20     19.53 o 
   6  19   6       34.21       13.46     21.94 o 
   0  20   6      233.16      243.62     27.78 o 
   1  20   6      407.74      350.72     21.43 o 
   2  20   6      319.09      287.14     21.90 o 
   3  20   6      214.21      209.87     19.92 o 
   4  20   6       68.09       66.28     17.30 o 
   5  20   6      418.39      407.88     22.67 o 
   6  20   6        7.53      -25.55     26.62 o 
   1  21   6      547.95      512.13     24.83 o 
   2  21   6      242.73      229.15     20.39 o 
   3  21   6      339.29      335.91     19.86 o 
   4  21   6      213.79      152.57     19.08 o 
   5  21   6        6.04        3.49     19.77 o 
   6  21   6        1.73      -15.22     32.66 o 
   0  22   6      365.79      351.61     31.23 o 
   1  22   6       10.49       15.13     18.43 o 
   2  22   6      166.40      236.92     20.73 o 
   3  22   6       98.09      100.92     18.35 o 
   4  22   6       18.46       21.29     18.66 o 
   5  22   6        5.29        6.62     20.88 o 
   1  23   6      555.87      543.76     26.95 o 
   2  23   6      164.83      152.11     20.63 o 
   3  23   6       16.87        6.16     20.86 o 
   4  23   6        0.58        3.16     18.49 o 
   5  23   6      128.22      132.03     25.49 o 
   0  24   6       39.12       58.59     28.61 o 
   1  24   6       61.35       56.16     24.63 o 
   2  24   6        4.68       28.91     20.78 o 
   3  24   6      264.65      251.25     21.14 o 
   4  24   6        0.43       22.28     20.85 o 
   5  24   6      145.66      187.06     42.50 o 
   1  25   6        8.21       27.52     23.09 o 
   2  25   6       13.40       20.38     21.55 o 
   3  25   6       23.80       48.23     19.90 o 
   4  25   6        2.19        8.57     23.06 o 
   0  26   6        1.72       18.84     31.76 o 
   1  26   6       81.47      108.27     26.39 o 
   2  26   6        1.61        1.32     23.30 o 
   3  26   6      333.00      258.83     23.51 o 
   4  26   6       43.39       91.61     40.57 o 
   1  27   6      297.28      371.08     30.89 o 
   2  27   6      107.16       97.84     23.73 o 
   3  27   6      235.01      284.76     28.13 o 
   0  28   6       70.74       96.20     35.33 o 
   1  28   6       63.54       93.54     27.40 o 
   2  28   6       33.32       36.61     28.56 o 
   3  28   6        7.88      -15.62     35.39 o 
   1  29   6      123.17      127.42     55.92 o 
   2  29   6      134.64      154.18     52.05 o 
   0  30   6        2.45      -33.30     49.13 o 
   1   0   7     3886.77     3668.99    140.50 o 
   2   0   7      372.50      345.47     17.10 o 
   3   0   7      669.88      573.21     12.57 o 
   4   0   7      135.88      154.85      9.58 o 
   5   0   7       87.58       99.48     15.36 o 
   6   0   7      158.40      179.44     16.25 o 
   7   0   7      118.35      117.69     18.67 o 
   8   0   7       84.96       58.01     23.61 o 
   0   1   7        1.25       16.91      8.99 o 
   1   1   7       81.94       83.71      6.00 o 
   2   1   7      203.25      235.18      7.46 o 
   3   1   7      988.25      956.20     12.24 o 
   4   1   7      157.91      141.21      6.48 o 
   5   1   7       35.94       22.85      8.58 o 
   6   1   7       19.39       21.42     10.39 o 
   7   1   7        1.96      -12.01     12.01 o 
   8   1   7        2.40      -17.31     17.31 o 
   1   2   7      867.41      831.43     16.02 o 
   2   2   7      516.15      537.13      9.64 o 
   3   2   7       52.50       74.17      4.63 o 
   4   2   7      180.08      184.37      8.01 o 
   5   2   7      183.37      207.86     10.39 o 
   6   2   7       10.54       11.11     10.19 o 
   7   2   7       50.98       37.30     12.37 o 
   8   2   7        0.52      -16.76     16.76 o 
   0   3   7      850.99      762.13     25.07 o 
   1   3   7     2052.33     2222.18     33.19 o 
   2   3   7     1580.39     1619.44     21.91 o 
   3   3   7     1700.28     1726.89     21.47 o 
   4   3   7       18.70       18.43      5.73 o 
   5   3   7     1605.00     1460.43     29.30 o 
   6   3   7       64.01       14.82     11.78 o 
   7   3   7        4.89      -12.18     12.18 o 
   8   3   7       70.39       78.12     18.46 o 
   1   4   7      690.20      709.19     12.42 o 
   2   4   7      377.03      398.35      9.47 o 
   3   4   7      395.39      391.09      8.22 o 
   4   4   7       73.60       81.39      6.41 o 
   5   4   7      127.25      121.45     12.31 o 
   6   4   7       56.48       54.15     11.99 o 
   7   4   7       55.63       39.46     12.78 o 
   8   4   7       24.07       14.04     17.35 o 
   0   5   7      240.24      242.28      8.68 o 
   1   5   7      101.00      106.28      8.90 o 
   2   5   7      185.96      167.03      7.17 o 
   3   5   7     1009.40      992.64     14.54 o 
   4   5   7       63.40       66.69      6.54 o 
   5   5   7      445.99      370.96     15.66 o 
   6   5   7        0.86       -3.68     13.85 o 
   7   5   7       35.94       31.06     14.56 o 
   8   5   7        0.29       -0.19     17.97 o 
   1   6   7     2794.38     2696.67     33.09 o 
   2   6   7       27.49       31.20      5.71 o 
   3   6   7       56.03       48.07      5.69 o 
   4   6   7      107.04      142.29      8.77 o 
   5   6   7      163.64      185.02     13.26 o 
   6   6   7       92.14      114.92     14.96 o 
   7   6   7       64.60       46.63     15.28 o 
   8   6   7        0.45       -6.99     17.90 o 
   0   7   7       91.30       89.04      6.42 o 
   1   7   7      879.89      864.44     13.51 o 
   2   7   7      633.95      611.10     12.26 o 
   3   7   7        9.30       16.84      5.65 o 
   4   7   7       35.81       37.06      6.78 o 
   5   7   7       48.87       57.98     12.62 o 
   6   7   7       11.08       -8.49     14.43 o 
   7   7   7       24.28        8.11     16.63 o 
   8   7   7        0.85      -31.15     31.15 o 
   1   8   7     1171.82     1260.40     16.85 o 
   2   8   7       25.72       20.59      6.72 o 
   3   8   7      147.71      178.67      7.16 o 
   4   8   7       22.77       45.85     10.97 o 
   5   8   7      237.38      230.12     15.14 o 
   6   8   7        1.01       -1.35     14.34 o 
   7   8   7       78.34       56.24     17.71 o 
   8   8   7       45.51       29.65     22.45 o 
   0   9   7      734.29      619.44     17.94 o 
   1   9   7      178.27      203.90      6.55 o 
   2   9   7      197.86      189.99      6.63 o 
   3   9   7     2589.86     2633.87     32.26 o 
   4   9   7      846.45      814.59     23.61 o 
   5   9   7     1038.10      940.17     27.41 o 
   6   9   7       93.09       56.69     15.73 o 
   7   9   7       81.33       89.73     20.47 o 
   1  10   7      358.50      383.22      8.62 o 
   2  10   7        1.76        1.02      5.20 o 
   3  10   7        2.14       10.38      6.52 o 
   4  10   7       17.34        4.84     11.90 o 
   5  10   7       91.57      103.42     15.57 o 
   6  10   7        1.85        7.99     15.80 o 
   7  10   7       18.35       10.80     31.46 o 
   0  11   7       10.42       15.57      8.58 o 
   1  11   7     1006.05     1015.44     16.61 o 
   2  11   7      238.34      241.24      7.50 o 
   3  11   7      336.11      334.02     10.46 o 
   4  11   7      242.89      231.65     15.32 o 
   5  11   7      134.37      107.17     15.17 o 
   6  11   7       55.11       69.68     21.16 o 
   7  11   7       71.91       57.28     19.06 o 
   1  12   7     2586.92     2624.67     32.89 o 
   2  12   7        1.64       -2.00      6.01 o 
   3  12   7      570.35      536.97     19.18 o 
   4  12   7       38.18       51.08     13.64 o 
   5  12   7       82.83      107.00     15.84 o 
   6  12   7       97.92      135.67     21.96 o 
   7  12   7       44.03      -10.49     26.77 o 
   0  13   7       89.17       94.81     11.23 o 
   1  13   7      119.97      114.03      7.94 o 
   2  13   7      205.93      201.68      8.36 o 
   3  13   7       39.94       31.04     12.80 o 
   4  13   7       21.48       28.94     13.87 o 
   5  13   7      112.01      157.77     16.88 o 
   6  13   7       15.20       11.53     17.41 o 
   7  13   7       20.32        2.91     27.95 o 
   1  14   7      984.94      976.38     17.77 o 
   2  14   7       78.30       64.36      9.42 o 
   3  14   7      170.55      194.24     15.22 o 
   4  14   7       32.11       22.69     17.60 o 
   5  14   7      251.36      258.42     26.95 o 
   6  14   7       22.67       28.82     17.99 o 
   7  14   7      121.88      155.75     31.40 o 
   0  15   7       12.19       -0.49     11.17 o 
   1  15   7      845.25      844.34     17.80 o 
   2  15   7       88.89       59.67     13.33 o 
   3  15   7      587.90      605.27     22.03 o 
   4  15   7        7.11        8.71     13.61 o 
   5  15   7      311.67      354.98     21.23 o 
   6  15   7       26.69      -15.26     18.51 o 
   7  15   7       24.63       12.69     34.93 o 
   1  16   7      209.86      225.04     12.21 o 
   2  16   7       12.92       14.25     13.75 o 
   3  16   7      138.05      170.61     15.80 o 
   4  16   7        0.47       11.94     14.34 o 
   5  16   7        0.88      -17.76     17.76 o 
   6  16   7        1.41      -19.26     19.26 o 
   0  17   7       74.63       61.96     21.69 o 
   1  17   7      251.92      253.75     18.78 o 
   2  17   7        2.17       -5.55     14.41 o 
   3  17   7      817.40      728.86     25.75 o 
   4  17   7       81.06       84.89     15.90 o 
   5  17   7        4.77       10.93     18.43 o 
   6  17   7       37.54        9.44     24.13 o 
   1  18   7     1548.55     1511.32     39.34 o 
   2  18   7      103.41      112.61     20.37 o 
   3  18   7      718.26      710.37     31.65 o 
   4  18   7        0.94       -5.48     15.80 o 
   5  18   7       32.95       27.94     19.75 o 
   6  18   7       36.32       38.36     29.86 o 
   0  19   7      198.20      171.73     26.11 o 
   1  19   7        0.00       12.74     16.72 o 
   2  19   7      309.62      281.26     23.62 o 
   3  19   7       20.84       49.86     16.65 o 
   4  19   7       17.47        4.03     16.12 o 
   5  19   7       15.51       -9.10     21.02 o 
   6  19   7        4.89      -31.48     31.48 o 
   1  20   7      468.78      459.79     27.90 o 
   2  20   7      253.46      187.40     19.48 o 
   3  20   7        0.20      -12.88     17.78 o 
   4  20   7       45.47       17.48     17.25 o 
   5  20   7      235.51      248.77     24.41 o 
   6  20   7       18.90       34.34     65.04 o 
   0  21   7        7.53        3.84     25.55 o 
   1  21   7      405.35      387.38     23.46 o 
   2  21   7      240.10      173.77     19.44 o 
   3  21   7      206.96      226.59     21.30 o 
   4  21   7        1.36        7.34     18.10 o 
   5  21   7      507.16      570.59     34.09 o 
   1  22   7        2.23      -11.48     25.40 o 
   2  22   7        9.11       16.55     18.92 o 
   3  22   7       30.00       59.12     23.28 o 
   4  22   7        5.01       11.11     18.59 o 
   5  22   7        1.58      -32.10     32.10 o 
   0  23   7       43.96       37.87     28.91 o 
   1  23   7        9.76       13.91     21.89 o 
   2  23   7        5.90       -1.75     23.62 o 
   3  23   7      360.82      355.37     22.51 o 
   4  23   7       60.84       71.04     22.94 o 
   5  23   7       22.27       47.33     81.48 o 
   1  24   7      598.57      636.98     33.37 o 
   2  24   7       84.38      117.79     25.78 o 
   3  24   7       22.42       43.28     19.55 o 
   4  24   7        0.26      -29.33     30.01 o 
   0  25   7       74.10       36.58     29.75 o 
   1  25   7        0.68        1.38     24.38 o 
   2  25   7        0.17       49.51     26.32 o 
   3  25   7        0.10       27.36     24.18 o 
   4  25   7        0.72       -7.12     33.18 o 
   1  26   7      414.08      367.85     29.42 o 
   2  26   7       43.01       93.97     34.89 o 
   3  26   7        0.02       11.24     59.75 o 
   1  27   7        2.89       18.58     48.78 o 
   2  27   7       25.89       87.50     48.44 o 
   2  28   7       33.10       18.50     53.26 o 
   0   0   8     2929.76     2908.61    102.04 o 
   1   0   8      637.68      650.73     22.24 o 
   2   0   8       92.80       87.37     12.42 o 
   3   0   8      334.64      324.26     12.33 o 
   4   0   8      209.18      163.72     17.13 o 
   5   0   8      464.90      370.87     17.22 o 
   6   0   8      368.56      423.26     29.68 o 
   7   0   8        3.35       -5.99     17.72 o 
   1   1   8        9.33        1.77      6.60 o 
   2   1   8      153.06      154.99      7.32 o 
   3   1   8       50.28       54.47      5.61 o 
   4   1   8      492.03      486.87     11.11 o 
   5   1   8       57.60       69.66      9.35 o 
   6   1   8       37.89       22.00     10.83 o 
   7   1   8       12.11       -9.67     12.76 o 
   0   2   8      526.19      549.48     18.91 o 
   1   2   8       17.39       23.30      6.00 o 
   2   2   8      992.81      923.89     18.96 o 
   3   2   8      243.04      275.28      7.38 o 
   4   2   8       16.70       22.17      5.97 o 
   5   2   8        4.65       10.56      8.93 o 
   6   2   8        5.34      -10.67     10.67 o 
   7   2   8       28.13       29.21     12.80 o 
   1   3   8     1714.26     1913.70     32.54 o 
   2   3   8      399.15      420.97     12.25 o 
   3   3   8        3.10        6.25      5.07 o 
   4   3   8      395.26      462.47     12.93 o 
   5   3   8      179.16      182.31     10.77 o 
   6   3   8      129.86      126.07     11.84 o 
   7   3   8      101.95       67.41     14.62 o 
   0   4   8     1483.60     1427.24     36.76 o 
   1   4   8      111.99      124.56      9.98 o 
   2   4   8       60.21       61.59      5.00 o 
   3   4   8      135.54      162.09      6.31 o 
   4   4   8       11.99        8.41      8.33 o 
   5   4   8       97.16       67.11     10.93 o 
   6   4   8       44.71       12.09     10.94 o 
   7   4   8        0.76      -14.12     14.12 o 
   1   5   8      689.86      710.62     12.47 o 
   2   5   8      615.42      600.74     12.26 o 
   3   5   8      117.18      117.86      8.00 o 
   4   5   8      112.81      116.82     10.40 o 
   5   5   8        1.61      -10.20     10.50 o 
   6   5   8       19.77       10.64     12.69 o 
   7   5   8       22.04        0.39     14.54 o 
   0   6   8      566.90      505.48     15.31 o 
   1   6   8      407.78      455.95     11.91 o 
   2   6   8      708.09      669.06     14.33 o 
   3   6   8      905.00      884.78     18.58 o 
   4   6   8      127.43       80.75     10.56 o 
   5   6   8      174.59      153.40     13.46 o 
   6   6   8      126.37      140.14     14.60 o 
   7   6   8        8.41      -16.36     21.72 o 
   1   7   8      508.52      512.55     12.16 o 
   2   7   8        5.51        5.51      6.52 o 
   3   7   8       80.72       95.81      9.76 o 
   4   7   8      208.55      198.41     12.61 o 
   5   7   8        3.49      -14.13     14.13 o 
   6   7   8        7.44       -8.99     20.45 o 
   7   7   8       59.34       31.03     20.71 o 
   0   8   8     2616.62     2424.17     37.50 o 
   1   8   8       39.13       64.42      6.75 o 
   2   8   8      376.91      363.90      9.63 o 
   3   8   8       49.34       43.92      9.94 o 
   4   8   8       71.99       35.42     11.42 o 
   5   8   8       12.48        9.51     13.24 o 
   6   8   8      200.98      219.60     18.02 o 
   7   8   8       47.51       10.22     25.77 o 
   1   9   8      815.33      853.84     16.04 o 
   2   9   8      784.21      781.65     16.04 o 
   3   9   8       88.46       74.43     10.47 o 
   4   9   8      370.69      432.87     16.95 o 
   5   9   8       36.52       58.34     13.85 o 
   6   9   8       47.88       56.47     16.93 o 
   7   9   8        9.04      -15.81     26.49 o 
   0  10   8     1565.34     1434.77     40.73 o 
   1  10   8      105.08      105.51      6.24 o 
   2  10   8       11.19        2.32      8.16 o 
   3  10   8       42.37       42.59     11.24 o 
   4  10   8      188.26      197.38     14.53 o 
   5  10   8      105.38      125.32     15.63 o 
   6  10   8       47.30       53.92     16.97 o 
   7  10   8        0.08      -27.75     27.75 o 
   1  11   8      109.52      129.62      8.48 o 
   2  11   8      193.31      177.05     14.87 o 
   3  11   8       80.36      100.53     11.83 o 
   4  11   8      419.07      393.31     22.01 o 
   5  11   8      158.62      146.62     16.45 o 
   6  11   8       87.35       47.32     17.29 o 
   7  11   8      147.30       88.53     38.20 o 
   0  12   8      258.43      236.06     12.92 o 
   1  12   8      327.06      371.73     15.43 o 
   2  12   8      418.33      391.09     19.10 o 
   3  12   8      948.87      921.26     40.81 o 
   4  12   8       57.04       49.94     14.40 o 
   5  12   8      192.21      177.30     17.50 o 
   6  12   8        7.97       14.92     21.54 o 
   7  12   8        3.62      -21.08     34.24 o 
   1  13   8      272.28      274.93     18.97 o 
   2  13   8        0.82        4.14     14.02 o 
   3  13   8       62.95       73.86     13.46 o 
   4  13   8       10.70       -6.13     13.83 o 
   5  13   8        0.17       -0.39     20.43 o 
   6  13   8        5.26      -16.38     18.74 o 
   0  14   8     2356.99     2110.91     72.62 o 
   1  14   8       15.24       32.09     15.81 o 
   2  14   8      174.52      163.08     17.26 o 
   3  14   8       15.37       21.67     14.64 o 
   4  14   8       33.95       46.33     15.48 o 
   5  14   8        4.15        8.74     17.13 o 
   6  14   8        2.36      -19.20     19.20 o 
   1  15   8       85.01      129.98     18.26 o 
   2  15   8       89.70      118.85     18.25 o 
   3  15   8       58.64       43.78     14.36 o 
   4  15   8      609.78      559.20     23.07 o 
   5  15   8      184.05      204.96     20.74 o 
   6  15   8       94.40       65.85     34.03 o 
   0  16   8      151.04      161.03     38.42 o 
   1  16   8       20.37       13.11     27.01 o 
   2  16   8       44.28       57.20     18.14 o 
   3  16   8       65.17       50.71     17.98 o 
   4  16   8       14.08       11.66     14.34 o 
   5  16   8       91.00       91.84     19.24 o 
   6  16   8       34.12       11.26     42.24 o 
   1  17   8        2.22       10.12     20.94 o 
   2  17   8      139.04      120.99     20.19 o 
   3  17   8        8.23       22.21     15.67 o 
   4  17   8      546.73      521.87     21.39 o 
   5  17   8       55.90       63.30     20.21 o 
   6  17   8       38.53       69.35     40.61 o 
   0  18   8     1217.35     1207.40     81.09 o 
   1  18   8      205.94      214.31     21.65 o 
   2  18   8        9.08      -19.07     19.07 o 
   3  18   8      110.67      113.60     17.92 o 
   4  18   8      109.59       94.02     17.14 o 
   5  18   8      159.72      191.61     22.75 o 
   1  19   8       12.09        7.40     19.87 o 
   2  19   8        6.20        6.38     19.75 o 
   3  19   8        9.96       13.34     17.65 o 
   4  19   8       49.77       45.56     17.43 o 
   5  19   8        2.27       26.04     28.36 o 
   0  20   8      251.23      160.55     37.34 o 
   1  20   8        5.08      -15.60     22.23 o 
   2  20   8      352.07      369.07     26.93 o 
   3  20   8      148.62      141.12     23.29 o 
   4  20   8       24.03       10.32     18.27 o 
   5  20   8       22.21       50.50     37.77 o 
   1  21   8      295.75      347.62     32.32 o 
   2  21   8       22.02       37.94     22.97 o 
   3  21   8        2.77       -4.43     19.57 o 
   4  21   8       68.47       37.16     20.64 o 
   5  21   8       26.94       74.85     39.49 o 
   0  22   8       31.13       42.24     37.77 o 
   1  22   8        4.92       52.41     26.00 o 
   2  22   8       51.07      102.74     29.07 o 
   3  22   8       22.23       19.15     29.13 o 
   4  22   8       26.68       49.30     39.84 o 
   1  23   8        1.64       31.50     27.57 o 
   2  23   8      238.42      191.53     38.72 o 
   3  23   8        1.69       -5.77     53.52 o 
   4  23   8      129.51      144.54     42.42 o 
   0  24   8       66.16       69.26     42.50 o 
   1  24   8       24.10       38.70     28.82 o 
   2  24   8      146.93      119.21     31.89 o 
   1   0   9        2.49        4.43     10.38 o 
   2   0   9      901.47     1026.61     27.96 o 
   3   0   9      356.05      331.37     13.39 o 
   4   0   9      566.21      549.44     34.59 o 
   5   0   9      227.76      197.10     16.32 o 
   6   0   9      123.06      112.76     27.92 o 
   0   1   9     1103.76     1209.15     33.49 o 
   1   1   9        0.03       -6.35      6.35 o 
   2   1   9      586.53      587.08     15.13 o 
   3   1   9        8.80        0.58      7.29 o 
   4   1   9      116.48      100.28     14.30 o 
   5   1   9       67.76       62.85     10.10 o 
   6   1   9       17.67        0.12     12.29 o 
   1   2   9      128.01      111.81      7.41 o 
   2   2   9      113.06      104.43      8.28 o 
   3   2   9        1.72       -7.36      7.36 o 
   4   2   9      191.01      184.45     15.44 o 
   5   2   9       15.20        8.21     10.54 o 
   6   2   9        1.66      -14.59     14.59 o 
   7   2   9        1.36      -25.73     25.73 o 
   0   3   9     1562.53     1576.26     42.57 o 
   1   3   9        8.75       -2.49      6.74 o 
   2   3   9      115.64      105.99      9.67 o 
   3   3   9       24.23       28.95      8.47 o 
   4   3   9       18.83       32.38      8.92 o 
   5   3   9      191.80      205.37     14.57 o 
   6   3   9       76.01       78.65     16.26 o 
   7   3   9        6.78       10.24     26.41 o 
   1   4   9        8.81        8.96      8.28 o 
   2   4   9       64.03       68.66      9.66 o 
   3   4   9       54.76       53.07      9.08 o 
   4   4   9       25.78       34.74      9.38 o 
   5   4   9       48.23       55.96     14.55 o 
   6   4   9        1.46       -4.22     15.13 o 
   7   4   9        5.33       -7.31     27.88 o 
   0   5   9      272.27      298.18     10.70 o 
   1   5   9       12.23        2.67      9.10 o 
   2   5   9       97.28      106.94     12.21 o 
   3   5   9        2.86        3.07     11.23 o 
   4   5   9        3.33      -14.60     14.60 o 
   5   5   9       25.64        4.73     17.66 o 
   6   5   9       68.17       75.04     17.40 o 
   7   5   9        8.50      -26.67     26.67 o 
   1   6   9      290.41      254.15     10.20 o 
   2   6   9      489.29      563.38     18.07 o 
   3   6   9      180.50      173.41     13.39 o 
   4   6   9      784.82      863.29     32.41 o 
   5   6   9      140.97      123.00     19.47 o 
   6   6   9       96.31       67.32     22.29 o 
   7   6   9       17.54       24.43     27.53 o 
   0   7   9      347.00      392.73     25.18 o 
   1   7   9      337.81      316.97      9.49 o 
   2   7   9      185.57      219.66     13.17 o 
   3   7   9        1.38        1.09     11.73 o 
   4   7   9      156.33      172.14     25.60 o 
   5   7   9       16.92       11.16     19.24 o 
   6   7   9       14.66       -3.77     22.73 o 
   7   7   9        1.35      -27.02     27.02 o 
   1   8   9        1.59        3.16     10.43 o 
   2   8   9      470.21      520.65     23.65 o 
   3   8   9        8.38       -4.40     14.66 o 
   4   8   9      120.37      101.35     21.72 o 
   5   8   9       18.79        9.87     19.88 o 
   6   8   9       49.90        3.24     23.32 o 
   0   9   9      922.66     1013.19     46.89 o 
   1   9   9      278.66      276.46     22.39 o 
   2   9   9       59.61       82.79     15.53 o 
   3   9   9       70.22       77.75     14.15 o 
   4   9   9       98.20      118.43     18.86 o 
   5   9   9       50.78       43.64     24.26 o 
   6   9   9      192.32      222.51     27.06 o 
   1  10   9       21.31       19.46     14.68 o 
   2  10   9      128.54      140.12     14.39 o 
   3  10   9        6.93        3.89     16.39 o 
   4  10   9        5.28       25.61     19.01 o 
   5  10   9       26.22        9.82     21.75 o 
   6  10   9       76.78      114.98     27.48 o 
   0  11   9      605.59      559.42     38.72 o 
   1  11   9      208.86      173.21     17.99 o 
   2  11   9      342.30      351.59     21.63 o 
   3  11   9       12.25      -21.17     21.17 o 
   4  11   9       29.87       -7.61     18.98 o 
   5  11   9        4.36      -18.47     22.47 o 
   6  11   9       11.35      -16.61     35.28 o 
   1  12   9       51.62       28.69     16.60 o 
   2  12   9      205.82      215.73     19.83 o 
   3  12   9       95.61      106.09     25.38 o 
   4  12   9      370.16      397.87     26.83 o 
   5  12   9        8.68        9.90     23.19 o 
   0  13   9      142.74      143.51     27.62 o 
   1  13   9       71.56       48.70     18.16 o 
   2  13   9       83.27       92.93     19.27 o 
   3  13   9        0.68        9.90     19.36 o 
   4  13   9      139.15      117.52     27.49 o 
   5  13   9       11.52       31.32     23.88 o 
   1  14   9       51.19       83.35     31.23 o 
   2  14   9      238.54      256.46     26.59 o 
   3  14   9       30.13       57.01     20.50 o 
   4  14   9       44.90       25.56     22.49 o 
   5  14   9       11.71       12.17     25.28 o 
   0  15   9     1005.22      937.99     55.75 o 
   1  15   9       17.07       11.62     19.36 o 
   2  15   9      233.35      241.00     23.96 o 
   3  15   9       98.35      129.09     22.36 o 
   4  15   9        4.64       -0.11     29.86 o 
   5  15   9       17.30        1.49     27.20 o 
   1  16   9       49.26       36.77     25.77 o 
   2  16   9        0.36        9.77     21.40 o 
   3  16   9        7.89       37.20     22.42 o 
   4  16   9        0.65      -24.60     27.88 o 
   5  16   9        6.64      -33.30     36.22 o 
   0  17   9      371.42      336.07     39.32 o 
   1  17   9        4.80      -21.41     21.41 o 
   2  17   9      270.53      241.00     26.00 o 
   3  17   9       14.34       35.31     23.36 o 
   4  17   9        1.62      -14.75     25.50 o 
   1  18   9       82.95      109.72     24.82 o 
   2  18   9      187.91      208.44     27.56 o 
   3  18   9       98.67       90.31     25.92 o 
   4  18   9      118.83      156.54     30.04 o 
   0  19   9      162.40      147.38     38.63 o 
   1  19   9        1.71       17.74     25.02 o 
   2  19   9      115.52      107.67     26.71 o 
   3  19   9       14.95       21.08     25.80 o 
   1  20   9       36.96        5.44     25.02 o 
   2  20   9       90.76      131.49     28.00 o 
   3  20   9        4.37       20.25     27.00 o 
   0  21   9      183.86      242.63     44.74 o 
   1  21   9       11.50        7.03     26.73 o 
   2  21   9       13.84      101.99     29.17 o 
   1  22   9       13.91       60.57     30.01 o 
   2  22   9        9.08       -4.20     39.36 o 
   0  23   9      175.32      178.79     44.65 o 
   0   0  10       45.90       98.26     15.23 o 
   1   0  10      253.60      261.05     13.24 o 
   2   0  10       66.31       51.62      9.27 o 
   3   0  10      205.07      221.41     22.63 o 
   4   0  10       47.48       42.24     19.70 o 
   5   0  10      123.15       88.45     25.12 o 
   6   0  10       62.06       84.06     31.32 o 
   1   1  10       17.95       13.53     13.57 o 
   2   1  10        1.93       -2.15     14.88 o 
   3   1  10        1.98        1.82      8.11 o 
   4   1  10        4.67       17.02     13.77 o 
   5   1  10       82.19       90.30     18.31 o 
   6   1  10       24.71       14.84     21.54 o 
   0   2  10      529.61      544.01     39.23 o 
   1   2  10        1.13       -2.15      9.55 o 
   2   2  10      112.22      148.67     20.56 o 
   3   2  10        0.97       -8.44      8.44 o 
   4   2  10        2.26        8.93     14.08 o 
   5   2  10       18.51       -6.47     17.16 o 
   6   2  10        9.07      -15.48     37.90 o 
   1   3  10      159.66      119.48     18.93 o 
   2   3  10      727.52      818.83     43.02 o 
   3   3  10      126.01      115.71     12.41 o 
   4   3  10      235.35      243.34     17.44 o 
   5   3  10       12.37        0.40     29.64 o 
   6   3  10        0.09       -8.24     21.17 o 
   0   4  10        2.67       10.56     10.51 o 
   1   4  10        0.63        1.09     12.73 o 
   2   4  10       89.38       95.67     22.63 o 
   3   4  10        3.47       -2.16     11.65 o 
   4   4  10        1.31      -14.81     14.81 o 
   5   4  10       34.28       29.55     27.27 o 
   6   4  10       40.43       39.79     22.76 o 
   1   5  10      223.84      217.24     16.54 o 
   3   5  10       19.94      -14.70     17.38 o 
   4   5  10       32.43       21.56     15.77 o 
   5   5  10        3.12       10.82     18.65 o 
   6   5  10        0.74      -30.46     30.46 o 
   0   6  10      791.02      881.55     27.68 o 
   1   6  10      134.19      124.41     13.59 o 
   3   6  10       71.74       75.08     13.80 o 
   4   6  10       47.90       52.87     19.66 o 
   5   6  10       83.08       79.77     20.23 o 
   6   6  10       20.74        3.36     31.66 o 
   1   7  10       13.03       13.34     13.94 o 
   2   7  10       40.57       70.81     16.52 o 
   3   7  10       32.64       36.60     18.67 o 
   4   7  10       39.32       52.90     17.53 o 
   5   7  10        7.82      -11.07     33.47 o 
   0   8  10      151.65      211.85     15.31 o 
   1   8  10        8.88        5.42     16.35 o 
   2   8  10       16.97       20.65     17.81 o 
   3   8  10       67.52       73.37     34.29 o 
   4   8  10        0.40        1.94     25.34 o 
   5   8  10       24.18       28.64     20.83 o 
   1   9  10      311.32      278.78     32.52 o 
   2   9  10      132.01      183.18     22.97 o 
   3   9  10      266.48      276.43     20.37 o 
   4   9  10       78.39       70.85     19.41 o 
   5   9  10        0.22       -5.59     32.22 o 
   0  10  10       26.91       61.60     20.65 o 
   1  10  10        3.00        6.16     15.01 o 
   2  10  10      111.35      138.26     23.83 o 
   3  10  10       18.75       48.29     18.15 o 
   4  10  10       33.63       38.27     20.20 o 
   5  10  10        0.48       16.22     22.72 o 
   1  11  10      101.51       81.26     29.86 o 
   2  11  10       49.82      123.98     25.47 o 
   3  11  10        8.22       51.36     22.63 o 
   4  11  10       32.79       29.49     21.12 o 
   5  11  10        0.14        0.61     24.00 o 
   0  12  10      265.77      290.38     29.86 o 
   1  12  10       41.34       54.33     17.37 o 
   2  12  10      115.29      124.13     20.82 o 
   3  12  10       68.77       63.58     25.12 o 
   4  12  10      145.81      163.17     24.39 o 
   5  12  10      134.90      142.74     34.42 o 
   1  13  10        1.60      -17.79     17.79 o 
   2  13  10        1.79       31.25     22.80 o 
   3  13  10       10.04       23.32     27.10 o 
   4  13  10       79.47       81.95     24.11 o 
   5  13  10       22.74       -1.55     33.30 o 
   0  14  10       28.20      -15.75     26.67 o 
   1  14  10        6.93       19.98     35.49 o 
   2  14  10        0.13       12.66     20.42 o 
   3  14  10      109.28       88.62     29.60 o 
   4  14  10        1.90      -16.36     24.20 o 
   1  15  10      130.99      136.82     23.13 o 
   2  15  10      396.37      433.18     32.01 o 
   3  15  10       55.31      106.60     31.32 o 
   4  15  10       55.08       35.98     26.08 o 
   0  16  10        4.84      -28.99     28.99 o 
   1  16  10        0.12        9.02     22.84 o 
   2  16  10       16.74       17.82     22.67 o 
   3  16  10       29.16       17.01     23.79 o 
   4  16  10        0.63       17.38     32.01 o 
   1  17  10      115.78      105.18     25.13 o 
   2  17  10       10.92       24.38     25.21 o 
   3  17  10        2.40      -23.64     23.64 o 
   0  18  10       22.09       -0.86     35.28 o 
   1  18  10       30.60       42.27     25.03 o 
   2  18  10       32.23       33.18     40.61 o 
   3  18  10       70.17       86.81     36.57 o 
   1  19  10        3.52        9.41     26.59 o 
   2  19  10        0.82        6.42     27.53 o 
   0  20  10      105.69      152.37     41.38 o 
   1  20  10        2.97       16.21     27.22 o 
   2  20  10       14.33       36.39     36.57 o 
   1   0  11      892.20      893.85     37.08 o 
   3   0  11        3.34        6.80     15.06 o 
   4   0  11       38.81       18.58     19.96 o 
   5   0  11       12.56       27.53     25.12 o 
   0   1  11        0.43      -14.88     14.88 o 
   1   1  11        8.30       11.18     14.11 o 
   2   1  11        8.80      -17.72     17.72 o 
   3   1  11       72.48      112.69     12.30 o 
   4   1  11       41.54       65.22     14.46 o 
   5   1  11        0.98       16.95     18.19 o 
   3   2  11       43.95       30.95     11.25 o 
   4   2  11       46.52       35.91     14.76 o 
   5   2  11        0.45      -16.93     17.98 o 
   0   3  11       58.29       52.23     15.57 o 
   3   3  11      188.11      226.37     23.66 o 
   4   3  11       42.02       34.86     15.41 o 
   5   3  11      136.31      155.61     20.56 o 
   3   4  11       69.27       61.00     22.71 o 
   4   4  11        4.05       -5.55     15.42 o 
   5   4  11       40.50        3.57     19.87 o 
   3   5  11       46.71       18.02     12.48 o 
   4   5  11       11.51        2.18     16.00 o 
   5   5  11        0.53      -11.71     19.40 o 
   3   6  11        3.98      -13.30     13.30 o 
   4   6  11        0.95      -16.41     16.41 o 
   5   6  11       25.17       52.39     21.02 o 
   1   7  11        0.12        9.21     13.25 o 
   3   7  11        0.37       -2.60     17.77 o 
   4   7  11       16.83       -8.39     17.32 o 
   5   7  11        1.85      -10.65     43.36 o 
   1   8  11        7.38       14.88     15.40 o 
   2   8  11       11.92        5.85     17.04 o 
   3   8  11       52.59       33.76     16.16 o 
   4   8  11        4.92       -5.13     18.27 o 
   5   8  11       46.59       25.64     28.82 o 
   0   9  11       79.51       99.20     20.91 o 
   1   9  11       29.91       28.48     17.64 o 
   2   9  11        3.48       39.84     19.36 o 
   3   9  11      480.65      494.67     27.55 o 
   4   9  11       60.05       75.91     20.42 o 
   5   9  11       32.15       30.72     30.11 o 
   1  10  11        0.54      -18.67     19.01 o 
   2  10  11        0.21      -20.65     20.65 o 
   3  10  11       53.26       84.59     20.05 o 
   4  10  11       16.12       10.90     21.14 o 
   0  11  11      108.63       74.77     23.06 o 
   1  11  11       13.09       34.29     16.32 o 
   2  11  11       16.31       10.84     23.32 o 
   3  11  11        3.18       -3.88     20.29 o 
   4  11  11        2.63        7.81     45.77 o 
   1  12  11      208.31      212.65     20.34 o 
   2  12  11        0.55       10.93     24.69 o 
   3  12  11        1.27       29.43     37.08 o 
   4  12  11        0.26      -10.50     28.99 o 
   0  13  11       45.85       19.87     26.33 o 
   1  13  11        3.64        1.97     18.64 o 
   2  13  11        0.66        9.64     26.33 o 
   3  13  11        2.54       -8.61     22.86 o 
   4  13  11        9.46       -6.88     29.86 o 
   1  14  11      127.73      117.74     21.59 o 
   2  14  11        2.33       23.70     20.96 o 
   3  14  11       12.17       72.87     30.37 o 
   4  14  11        4.26       30.80     33.12 o 
   0  15  11       66.51       88.53     30.63 o 
   1  15  11        3.48        0.22     20.47 o 
   2  15  11        5.84       14.30     32.87 o 
   3  15  11       94.64      123.81     34.67 o 
   1  16  11        9.16       -5.57     22.63 o 
   2  16  11        0.45      -10.53     23.32 o 
   3  16  11       53.66       80.19     33.73 o 
   0  17  11        3.54       31.40     34.50 o 
   1  17  11        0.47       -9.29     24.31 o 
   2  17  11       12.36       72.53     34.24 o 
   1  18  11      240.29      225.76     40.09 o 
   4   0  12        0.31       -2.24     20.05 o 
   3   1  12        0.17       -5.94     16.26 o 
   4   1  12        0.17       -0.14     14.54 o 
   2   2  12       86.53       93.18     19.70 o 
   3   2  12        9.57       18.33     18.33 o 
   4   2  12        5.32       -2.14     14.80 o 
   3   3  12        0.61      -20.39     20.39 o 
   4   3  12        8.55       -5.11     23.06 o 
   3   4  12       11.62        6.37     22.46 o 
   4   4  12        3.64      -20.56     20.56 o 
   3   5  12        4.59       29.25     25.04 o 
   4   5  12       13.33       12.04     29.04 o 
   3   6  12      119.71      145.66     29.51 o 
   4   6  12        6.36       -1.89     22.97 o 
   3   7  12       12.55       -2.58     28.48 o 
   4   7  12        2.36      -17.74     17.74 o 
   3   8  12        2.84       46.69     22.89 o 
   4   8  12       38.81       19.44     24.18 o 
   1   9  12       11.88       26.84     17.21 o 
   3   9  12        4.18       44.47     18.15 o 
   4   9  12        8.44      -25.04     25.04 o 
   1  10  12       74.81       97.65     20.48 o 
   2  10  12        2.46       15.66     19.10 o 
   3  10  12        8.20       42.68     33.25 o 
   4  10  12       35.99       22.46     27.36 o 
   1  11  12       69.39       87.50     22.54 o 
   2  11  12        2.48       18.76     21.60 o 
   3  11  12        0.01       48.53     25.21 o 
   0  12  12        1.75        6.62     24.87 o 
   1  12  12      138.34      147.64     25.81 o 
   2  12  12       25.85       54.81     24.26 o 
   3  12  12       91.09      174.31     30.29 o 
   1  13  12       49.70       72.62     26.07 o 
   2  13  12       53.43       67.37     27.27 o 
   3  13  12       15.01       66.94     30.11 o 
   0  14  12        5.70        6.19     28.39 o 
   1  14  12        3.15       33.52     20.72 o 
   2  14  12       24.91       30.29     27.79 o 
   1  15  12        1.33       11.44     29.17 o 
   2  15  12       51.93       45.69     30.54 o 
   3   2  13        2.05       20.31     17.72 o 
   2   3  13      106.19      139.81     22.54 o 
   3   3  13        1.17       12.73     19.70 o 
   2   4  13        0.71        7.92     23.57 o 
   3   4  13        9.03       25.12     22.97 o 
   3   5  13        5.79       11.87     25.55 o 
   3   6  13       16.03       22.97     28.31 o 
                                                 
